# Supplementary material for: Integrative approaches to a revision of the liverwort in genus Aneura (Aneuraceae, Marchantiophyta) from Thailand
Source: PeerJ. 2023 Oct 24;11:e16284. doi: 10.7717/peerj.16284 (PMC10607200; doi:10.7717/peerj.16284)
Supplement: Supplemental Information 5 [file peerj-11-16284-s005.fasta]

>SCOS2695 [organism=Aneura pinguis] [country=Thailand] [specimen_voucher=SCOS2695 as Aneura maxima]
AGAATTCCGTGAATCATCGAGTTTTTGAACGCAAGTTGCGCCCGAGGCTTGTTCCGAGGGCATGTCTGCCTGAGCGTCACGGCACACCCACTCGTCTCTCCCTAAGCAGGAGTTGGACGCGTGAAATTGGTCGTCCGAACGGGGCTTGCTCTGTCCCGGTCGACCGAAATGTAGCGTTCTGGAGCACCTCAAGGGGAGGTGGCGAGAAGGTGATCTGTCCTTCGGATAGAGCGAGTTCGAGACCATCTCCCCATTTTGTGGGTGCGATTCCATGAATGAAGCGGGACCCCATCGCTCGGACCTCAGATCAGGCAAGACTACCCGCCGAGTTTAAGCATATCACTAAGCGGAGGAGGAGAAACTAACAAGGATTTCCCTAGTAACGGCGAGCGAACCGGAAAGAGCCCAGTTG
>NS011 [organism=Aneura pinguis] [country=Thailand] [specimen_voucher=NS011]
AACAGATATCTTGGCTCTTGCAACGATGAAGAACGCAGCGAAATGCGATACCTAGTGTGAATTGCAGAATTCCGTGAATCATCGAGTTTTTGAACGCAAGTTGCGCCCGAGGCTTGTTCCGAGGGCATGTCTGCCTGAGCGTCACGGCATACCCACCCCACATCTCCCAAGTGGGAGTTGTGCGGGTGAAATTGGTCGTCCAAACGGGGGTTCCTCCGTCCTGGTCGACTGAAATGTAGCGTTCTGGAGCCCCTCGAGGGGAGGCGGCGAGAAGGTGATCCGTCTTCGGATGGAGCGAGTTCGAGACCGTCTCCCCATCATTGGGTTTGTTTCCACGAACGAAGCGGGACCCGTACAACTCGGACCTCAGATCAGGCAAGACCACCCGCCGAGTTTAAGCATATCACTAAGCGGAGGAGGAGAAACTAACAAGGATTTCCCTAGTAACGGCGAGCGAACCGGAAAGAGCCCATTTTAAAAAAATCTACAA
>NS02 [organism=Aneura pinguis] [country=Thailand] [specimen_voucher=NS02 as Aneura maxima]
AGGATATCTTGGCTCTTGCAACGATGAAGAACGCAGCGAAATGCGATACCTAGTGTGAATTGCAGAATTCCGTGAATCATCGAGTTTTTGAACGCAAGTTGCGCCCGAGGCTTGTTCCGAGGGCATGTCTGCCTGAGCGTCATGGCACACCCACCCCACACTCCCCGAGTTGTGGGGTGAAACTGGTCGTCCGAACGGGGGTTCCTCCGTCCCGGTCGACTGAAATGCAGCGTTCTGGAGCCCCTCGAGGGAAGGCGGCGAGAAGGTGATCCGTCTTAGGACGGAGCGAGTTCGAGACCGTCTCCCCATCCTTGGGTTTGTTTCCACGAACGAAGCGGGACCCTTATGGCTCGGACCTCAGATCAGGCAAGACCACCCGCCGAGTTTAAGCATATCACTAAGCGGAGGAGGAGAAACTAACAAGGATTTCCCTAGTAACGGCGAGCGAACCGGAAAGAGC
>NA49 [organism=Aneura pinguis] [country=Thailand] [specimen_voucher=NA49]
CGAGTTTTTGAACGCAAGTTGCGCCCGAGGCTTGTTCCGAGGGCATGTCTGCCTGAGCGTCACGACATATCCACCCCACATCTCCCAAGTGGGAGTTGTGCGGTGAAATTGGTCGTCCAAACGGGGGTTCCTCCGTCCTGGTCGACTGAAATGTAGCGTTCTGGAGCCCCTCGAGGGGAGGCGGCGAGAAGGTGATCCGTCTTCGGATGGAGCGAGTTCGAGACCGTCTCCCCATCATTGGGTTTGTTTCCACGAACGAAGCGGGACCCGTACAGCTCGGACCTCAGATCAGGCAAGACCACCCGCCGAGTTTAAGCATATCACTAAGCGGAGGAGGAGAAACTAACAAGGATTTCCCTAGTAACGGCGAGCGAACCGGAAAGAGCCCAGTTGGAAAAATCTAAAAACCGAGCTTGCTCTCTAGCCCCGGCTGGTCAACCAACCCCCTTGGGGTCTTTCTCTCTTCTTTTTCTCGTCTCTCGGTTGCCTCCGGTGTCTT
>NA48 [organism=Aneura pinguis] [country=Thailand] [specimen_voucher=NA48]
CGAGTTTTTGAACGCAAGTTGCGCCCGAGGCTTGTTCCGAGGGCATGTCTGCCTGAGCGTCACGACATACCCACCCCACATCTCCCAAGTGGGAGTTGTGCGGTGAAATTGGTCGTCCAAACGGGGGTTCCTCCGTCCTGGTCGACTGAAATGTAGCGTTCTGGAGCCCCTCGAGGGGAGGCGGCGAGAAGGTGATCCGTCTTCGGATGGAGCGAGTTCGAGACCGTCTCCCCATCATTGGGTTTGTTTCCACGAACGAAGCGGGACCCGTACAGCTCGGACCTCAGATCAGGCAAGACCACCCGCCGAGTTTAAGCATATCACTAAGCGGAGGAGGAGAAACTAACAAGGATTTCCCTAGTAACGGCGAGCGAACCGGAAAGAGCCCAGTTGGAAAAAATCTAAAAGCCCCTCTTGAATATCTAGCCCTGCTTGGATTTATAACCCGGCTTGATTATCTAGCCCAGCTTGGTCTTCTAGTTTGGGTTGCGGTTTCCGTGGCGGCTC
>NA47 [organism=Aneura pinguis] [country=Thailand] [specimen_voucher=NA47]
CGAGTTTTTGAACGAAAGTTGCGCCCGAGGCTTGTTCCGAGGGCATGTCTGCCTGAGCGTCACGACATACCCACCCCACATCTCCCAAGTGGGAGTTGTGCGGTGAAATTGGTCGTCCAAACGGGGGTTCCTCCGTCCTGGTCGACTGAAATGTAGCGTTCTGGAGCCCCTCGAGGGGAGGCGGCGAGAAGGTGATCCGTCTTCGGATGGAGCGAGTTCGAGACCGTCTCCCCATCATTGGGTTTGTTTCCACGAACGAAGCGGGACCCGTACAGCTCGGACCTCAGATCAGGCAAGACCACCCGCCGAGTTTAAGCATATCACTAAGCGGAGGAGGAGAAACTAACAAGGATTTCCCTAGTAACGGCGAGCGAACCGGAAAGAGCCCACTTGGAAAAATCTAAAGCCCAGCTTGAAGGTCTAACCCCGCTTGGACAACTAACCCCGCGTGACGGTCCAGCCCGGGCGGGCCGCCAGCGGGGCCCCGGGCCCCCC
>NA46 [organism=Aneura pinguis] [country=Thailand] [specimen_voucher=NA46]
CGAGTTTTTGAACGAAAGTTGCGCCCGAGGCTTGTTCCGAGGGCATGTCTGCCTGAGCGTCACGACATACCCACCCCACATCTCCCAAGTGGGAGTTGTGCGGTGAAATTGGTCGTCCAAACGGGGGTTCCTCCGTCCTGGTCGACTGAAATGTAGCGTTCTGGAGCCCCTCGAGGGGAGGCGGCGAGAAGGTGATCCGTCTTCGGATGGAGCGAGTTCGAGACCGTCTCCCCATCATTGGGTTTGTTTCCACGAACGAAGCGGGACCCGTACAGCTCGGACCTCAGATCAGGCAAGACCACCCGCCGAGTTTAAGCATATCACTAAGCGGAGGAGGAGAAACTAACAAGGATTTCCCTAGTAACGGCGAGCGAACCGGAAAGAGCCCAGCTTGGAAAAATCTAAAGCCGAGCGTGCCGGGCTAGGGCCCGGCTGGAAAATCAACCCGGCTTGGGGAGGCGCGCCCCGCGCGCGCACGGCGGACCCGCGCGGGGCCCCCGGGCCCCC
>NA44 [organism=Calycularia crispula] [country=Thailand] [specimen_voucher=NA44]
AGAATTCCGCGAATACATCGAGTCTTTGAACGCAAGTTGCGCCCGAGGCTTGTCCCGAGGGCATGCCTGCCTGAGCGTCACCGCAACCCCACCAATCCATCTCCCCCCTCGGGGGGACTTGGGACGGGTGGAATTGGCCGTCCGTGCCCTGGCGTCGAAGCCTGCGGCCTCGGTCGGCTGAAATGTAGCGTTCTGGACGTAGCCGGCGAGAGAGGCTGCGAGAAGGTGATCTGTCCTTGGGGACGGAGTCTATTTTTGACGGCGCCTCTCTCGTGTTGGTGGTCCCTGGAACTTGTAAGCAGGACTCTCTCACTTGTGAGAAGAGTGTCGCAGCTTGGACCTCAGATCAGGCAAGATTACCCGCTGAGTTTAAGCATATCACTAAGCGGAGGAAAAGAAACTAACAAGGATTTCCTCAGTAACGGCGAGCGAACCGGAAAGAGCCCAGCTT
>NA31 [organism=Aneura pinguis] [country=Thailand] [specimen_voucher=NA31]
AGAATTCCGTGAATCATCGAGTTTTTGAACGCAAGTTGCGCCCGAGGCTTGTTCCGAGGGCATGTCTGCCTGAGCGTCATGGCACACCCACCCCAACTCCCCGAGTTGGGGTGAAACTGGTCGTCCGAACGGGGGTTCCTCCGTCCCGGTCGACTGAAATGCAGCGTTCTGGAGCCCCTCGAGGGGAGGCGGCGAGAAGGTGATCCGTCTTCGGACGGAGCGAGTTCGAGACCGTCTCCCCGCCCTTGGGGTTAGTCTCCACGAACGAAGCGGGACTCTTTTGGCTCGGACCTCAGATCAGGCAAGACCACCCGCCGAGTTTAAGCATATCACTAAGCGGAGGAGGAGAAACTAACAAGGATTTCCCTAGTAACGGCGAGCGAACCGGAAAAAGCCCATTGG
>NA30 [organism=Aneura pinguis] [country=Thailand] [specimen_voucher=NA30]
AGAATTCCGTGAATCATCGAGTTTTTGAACGCAAGTTGCGCCCGAGGCTTGTTCCGAGGGCATGCCTGCCTGAGCGTCACGGCACACCCACTCGTCTCTCCCTAAGCAGGAGTTGGACGCGTGAAATTGGTCGTCCGAACGGGGCTTGCTCTGTCCCGGTCGACCGAAATGTAGCGTTCTGGAGCCCCTCAAGGGGAGGTGGCGAGAAGGTGATCTGTCCTTCGGATAGAGCGAGTTCGAGACCATCTCCCCATTTTGCGGGTGCGATTCCATGAATGAAGCGGGACCCCATCGCTCGGACCTCAGATCAGGCAAGACTACCCGCCGAGTTTAAGCATATCACTAAGCGGAGGAGGAGAAACTAACAAGGATTTCCCTAGTAACGGCGAGCGAACCGGAAAGAGCCCACTGG
>NA29 [organism=Aneura pinguis] [country=Thailand] [specimen_voucher=NA29]
AGAATTCCGTGAATCATCGAGTTTTTGAACGCAAGTTGCGCCCGAGGCTTGTTCCGAGGGCATGTCTGCCTGAGCGTCATGGCACACCCACCCGTCTCTCCCCAAGCAGGAGTTGCACGAGTGAACTTGGTCGTCCGAACGGGGCTTGCTCTGTCCCGGTCGACCGAAATGTAGCGTTCTGGAGCCCCTCAAGGGGAGGCGGCGAGAAGGTGATCTGTCTTCGGACAGAGCGAGTTCGAGACCGTCTCCCCATTTTGTGGGTTTGCCTCCATGAACGAAGCGGGACCCTATCGCTCGGACCTCAGATCAGGCAAGACTACCCGCCGAGTTTAAGCATATCACTAAGCGGAGGAGGAGAAACTAACAAGGATTTCCCTAGTAACGGCGAGCGAACCGGAAAGAGCCCAGTTG
>NA28 [organism=Aneura pinguis] [country=Thailand] [specimen_voucher=NA28]
AGAATTCCGTGAATCATCGAGTTTTTGAACGCAAGTTGCGCCCGAGGCTTGTTCCGAGGGCATGTCTGCCTGAGCGTCATGGCACACCCACCCCAACTCCCCGAGTTGGGATGAAAGTGGTCGTCCTAGCGGGGGTTCCTCCGTCCCGGTCGACTGAAGTGCACCGTTCTGGAGCCCCTCGAAGGGACGCGGCGAGAAGGTGATACGTCGTCAGACGGATTGAGATCGAGACCGTCTCCCAGCCCTTGGGGTTAGTCGCCACTAATTAAGCGGGACTCTTTTGGCTCGGACCTCACATAACGCAAAACCAGCCACACAGTTTAACCATATCACTAATCGGAGGAGGAGAAACTAGCAAGGATTTCCCTGATATCGCCAATCAAACCGAAAAAACCCCATTAG
>NA27 [organism=Aneura pinguis] [country=Thailand] [specimen_voucher=NA27]
AGAATTCCGTGAATCATCGAGTTTTTGAACGCAAGTTGCGCCCGAGGCTTGTTCCGAGGGCATGTCTGCCTGAGCGTCATGGCACACCCACCCCAACTCCCCGAGTTGGGGTGAAACTGGTCGTCCGAACGGGGGTTCCTCCGTCCCGGTCGACTGAAATGCAGCGTTCTGGAGCCCCTCGAGGGGAGGCGGCGAGAAGGTGATCCGTCTTCGGACGGAGCGAGTTCGAGACCGTCTCCCCGCCCTTGGGGTTAGTCTCCACGAACGAAGCGGGACTCTTTTGGCTCGGACCTCAGATCAGGCAAGACCACCCGCCGAGTTTAAGCATATCACTAAGCGGAGGAGGAGAAACTAACAAGGATTTCCCTAGTAACGGCGAGCGAACCGGAAAAAGCCCACTGG
>NA26 [organism=Aneura pinguis] [country=Thailand] [specimen_voucher=NA26]
AGAATTCCGTGAATCATCGAGTTTTTGAACGCAAGTTGCGCCCGAGGCTTGTTCCGAGGGCATGTCTGCCTGAGCGTCACGGCATACCCACCCCACATCTCCCAAGTGGGAGTTGTGCGGGCGAAATTGGTTGTCCAAACGGGGGTTCCTCCGTCCAGGTCGACTGAAATGTAGCGTTCTGGAGCCCCTCGAGGGGAGGCGGCGAGAAGGTGATCCGTCTTCGGATGGAGCGAGTTCGAGACCGTCTCCCCATCATTGGGTTTGTTTCCACGAACGAAGCGGGACCCTTAGAGCTCGGACCTCAGATCAGGCAAGACCACCCGCCGAGTTTAAGCATATCACTAAGCGGAGGAGGAGAAACTAACAAGGATTTCCCTAGTAACGGCGAGCGAACCGGAAAGAGCCCACTGG
>NA25 [organism=Aneura pinguis] [country=Thailand] [specimen_voucher=NA25]
AGAATTCCGTGAATCATCGAGTTTTTGAACGCAAGTTGCGCCCGAGGCTTGTTCCGAGGGCATGTCTGCCTGAGCGTCATGGCACACCCACCCCACACTCCCCGAGTTGTGGGGCGAAACTGGTCGTCCGAACGGGGGTTCCCTCGTCCCGGTCGACTGAAATGCAGCGTTCTGGAGCCCCTCGAGGGGAGGCGGCGAGAAGGTGATCCGTCTTCGGACGGAGCGAGTTCGAGACCGTCTCCCCACCCTTGGGTTTGTTTCCACGAACGAAGCGGGACCCTTATGGCTCAGACCTCAGATCAGGCAAGACCACCCGCCGAGTTTAAGCATATCACTAAGCGGAGGAGGAGAAACTAACAAGGATTTCCCTAGTAACGGCGAGCGAACCGGAAAGAGCCCAGCTG
>NA24 [organism=Aneura pinguis] [country=Thailand] [specimen_voucher=NA24]
AGAATTCCGTGAATACATCGAGTTTTTGAACGCAAGTTGCGCCCGAGGCTTGTTCCGAGGGCATGTCTGCCTGAGCGTCATGGCACACCCACCCCACACTCCCCGAGTTGTGGGGTGAAACTGGTCGTCCGAACGGGGGTTCCTCCGTCCCGGTCGACTGAAATGCAGCGTTCTGGAGCCCCTCGAGGGAAGGCGGCGAGAAGGTGATCCGTCTTAGGACGGAGCGAGTTCGAGACCGTCTCCCCATCCTTGGGTTTGTTTCCACGAACGAAGCGGGACCCTTATGGCTCGGACCTCAGATCAGGCAAGACCACCCGCCGAGTTTAAGCATATCACTAAGCGGAGGAGGAGAAACTAACAAGGATTTCCCTAGTAACGGCGAGCGAACCGGAAAGAGCCCAGTTG
>NA20 [organism=Aneura pinguis] [country=Thailand] [specimen_voucher=NA20]
TTTTTTAAACAGATATCTTGGCTCTTGCAACGATGAAGAACGCAGCGAAATGCGATACCTAGTGTGAATTGCAGAATTCCGTGAATCATCGAGTTTTTGAACGCAAGTTGCGCCCGAGGCTTGTTCCGAGGGCATGTCTGCCTGAGCGTCACGACATACCCACCCCACATCTCCCAAGTGGGAGTTGTGCGGTGAAATTGGTCGTCCAAACGGGGGTTCCTCCGTCCTGGTCGACTGAAATGTAGCGTTCTGGAGCCCCTCGAGGGGAGGCGGCGAGAAGGTGATCCGTCTTCGGATGGAGCGAGTTCGAGACCGTCTCCCCATCATTGGGTTTGTTTCCACGAACGAAGCGGGACCCGTACAGCTCGGACCTCAGATCAGGCAAGACCACCCGCCGAGTTTAAGCATATCACTAAGCGGAGGAGGAGAAACTAACAAGGATTTCCCTAGTAACGGCGAGCGAACCGGAAA
>NA19 [organism=Aneura pinguis] [country=Thailand] [specimen_voucher=NA19]
AACAGATATCTTGGCTCTTGCAACGATGAAGAACGCAGCGAAATGCGATACCTAGTGTGAATTGCAGAATTCCGTGAATCATCGAGTTTTTGAACGCAAGTTGCGCCCGAGGCTTGTTCCGAGGGCATGTCTGCCTGAGCGTCACGACATACCCACCCCACATCTCCCAAGTGGGAGTTGTGCGGTGAAATTGGTCGTCCAAACGGGGGTTCCTCCGTCCTGGTCGACTGAAATGTAGCGTTCTGGAGCCCCTCGAGGGGAGGCGGCGAGAAGGTGATCCGTCTTCGGATGGAGCGAGTTCGAGACCGTCTCCCCATCATTGGGTTTGTTTCCACGAACGAAGCGGGACCCGTACAGCTCGGACCTCAGATCAGGCAAGACCACCCGCCGAGTTTAAGCATATCACTAAGCGGAGGAGGAGAAACTAACAAGGATTTCCCTAGTAACGGCGAGCGAACCGGAAAGA
>JSPSU01 [organism=Aneura pinguis] [country=Thailand] [specimen_voucher=JSPSU01]
AGAATTCCGTGAATCATCGAGTTTTTGAACGCAAGTTGCGCCCGAGGCTTGTTCCGAGGGCATGTCTGCCTGAGCGTCATGGCACACCCACCCCACACTCCCCGAGTTGTGGGGTGAAACTGGTCGTCCGAACGGGGGTTCCTCCGTCCCGGTCGACTGAAATGCAGCGTTCTGGAGCCCCTCGAGGGAAGGCGGCGAGAAGGTGATCCGTCTTAGGACGGAGCGAGTTCGAGACCGTCTCCCCATCCTTGGGTTTGTTTCCACGAACGAAGCGGGACCCTTATGGCTCGGACCTCAGATCAGGCAAGACCACCCGCCGAGTTTAAGCATATCACTAAGCGGAGGAGGAGAAACTAACAAGGATTTCCCTAGTAACGGCGAGCGAACCGGAAAGAGCCCAGTTG
>BPL6 [organism=Calycularia crispula] [country=Thailand] [specimen_voucher=BPL6]
ACGGATATCTTGGCTCCTGCAACGATGAAGAACGCAGCGAAATGCGATACCTAGTGTGAATTGCAGAATTCCGCGAATCATCGAGTCTTTGAACGCAAGTTGCGCCCGAGGCTTGTCCCGAGGGCATGCCTGCCTGAGCGTCACCGCAACCCCACCAATCCTTCTCCCCCCTCGGGGGACTTGGGACGGGTGGAATTGGCCGTCCGTGCCCTGGCGTCGAAGCCTGCGGCCTCGGTCGGCTGAAATGTAGCGTTCTGGACGTAGCCGGCGAGAGAGGCTGCGAGAAGGTGATCTGTCCTTGGGATGGAGTCTATTTTTGACGGCGCCTCTCTCGTGTTGGTGGTCCCTGGAACTTGTAAGCAGGACTCTCTCACTTGTGAGAAGAGTGTCGCAGCTTGGACCTCAGATCAGGCAAGATTACCCGCTGAGTTTAAGCATATCACTAAGCGGAGGAAAAGAAACTAACAAGGATTTCCTTAGTAACGGCGAGCGAACCGGAAAGAGCCCACTTGGAAAATCTA
>BPL2 [organism=Aneura pinguis] [country=Thailand] [specimen_voucher=BPL2]
CAGAATCTTGGCTCTTGCAACGATGAAGAACGCAGCGAAATGCGATACCTAGTGTGAATTGCAGAATTCCGTGAATCATCGAGTTTTTGAACGCAAGTTGCGCCCGAGGCTTGTTCCGAGGGCATGTCTGCCTGAGCGTCACGGCATACCCACCCCACATCTCCCAAGTGGGAGTTGTGCGGGTGAAATTGGTCGTCCAAACGGGGGTTCCTCCGTCCTGGTCGACTGAAATGTAGCGTTCTGGAGCCCCTCGAGGGGAGGCGGCGAGAAGGTGATCCGTCTTCGGATGGAGCGAGTTCGAGACCGTCTCCCCATCATTGGGTTTGTTTCCACGAACGAAGCGGGACCCGTACAACTCGGACCTCAGATCAGGCAAGACCACCCGCCGAGTTTAAGCATATCACTAAGCGGAGGAGGAGAAACTAACAAGGATTTCCCTAGTAACGGCGAGCGAACCGGAAAGAGC
