# Supplementary material for: Integrative approaches to a revision of the liverwort in genus Aneura (Aneuraceae, Marchantiophyta) from Thailand
Source: PeerJ. 2023 Oct 24;11:e16284. doi: 10.7717/peerj.16284 (PMC10607200; doi:10.7717/peerj.16284)
Supplement: Supplemental Information 6 [file peerj-11-16284-s006.fasta]

>SCOS2701 [organism=Aneura pinguis] [country=Thailand] [voucher=SCOS2701 as Aneura sp.]
AAAGGTGGATGTTATGACATCGAACCCGTCGCCGGGGAAGATAATCAATATATCGCCGATGTGGCTTATCCTCTAGATTTGTTCGAAGAGGGTTCTGTTACAAATTTGTTCACCTCCATCGTCGGTTATGTATTCGGATTTAAGGCATTACGAGCCCTACGTCTTGAAGATTTACGAATCCCTCCATCTTATGTAAAAACTTTTCAAGGTCCACCTCACGGTATTCAGGTTGAAAGGGATAAGTTAAATAAGTATGGTCGTCCTTTGTTGGGATGTACAATAAAACCAAAATTGGGTCTATCTGCTAAAAATTACGGTAGAGCTGTATATGAGTGCCTACTAGGCGGACTTGATTTCACGAAAGATGACGAGAACGTGAATTCTCAACCATTCATGCGTTGGAGAGATCGCTTCCTGTTCGTAGCATAAGCCATTTTCAAATCTCAGGCAGAAACTGGCGAAATCAAGGGACATTACTCAAATGCCACCGCAGTACATCGGAATAAATGTTGAAAAGAGCAGCATGTGCTGAGAAATAGGTGTCCCTATTATTATGCAT
>SCOS2695 [organism=Aneura pinguis] [country=Thailand] [voucher=SCOS2695 as Aneura maxima]
ATAGATTGACCCATTATACACCCGAGTACGAGACGAAAGAAACGGATATTTTAGCAGCATTTCGTATGACCCCTCAACCTGGAGTACCACCGGAAGAAGCTGGGGCTGCGGTAGCTGCCGAATCCTCCACCGGTACTTGGACTACAGTTTGGACTGACGGCCTCACGAGTCTTGATCGTTACAAAGGTCGATGTTATGACATCGAACCCGTCGCCGGGGAAGATAATCAATATATCGCCTATGTGGCTTATCCTCTAGATTTGTTCGAAGAGGGTTCTGTTACAAATTTGTTCACCTCCATCGTCGGTAATGTATTCGGATTTAAGGCATTACGAGCCCTACGTCTTGAAGATTTACGAATCCCTCCATCTTATGTAAAAACTTTTCAAGGTCCACCTCATGGTATTCAGGTTGAAAGGGATAAGTTAAATAAGTATGGTCGTCCTTTGTTGGGATGTACAATAAAACCAAAATTGGGTCTATCTGCTAAGAATTACGGTCGAGCTGTATATGAGTGCCTACGAGGCGGACTTGATTTCACGAAAGATGACGAGAACGTGAATTCTCAACCATTCATGCGTTGGAGAGATCGCTTCCTGTTCGTAGCATAAGCCATTTTCAAATCTCAGGCAGAAACTGGCGAAATCAAGGGACATTACTCAAATGCCACCGCAAGTACATCGGAAGAAATGTTGAAAAGAGCAGCATGTGCTAGAGAAATAGGTGTCCCTATTATTATGCATGATTACTTAACAGGTGGTTTCACTGCGAATACCAGTTTAGCTCACTACTGTAGGGATAACGGTTTACTTCTCCATATTCACCGTGCAATGCATGCAGTTATTGATAGACAAAAAAATCATGGTATGCACTTCCGTGTGTTAGCTAAAGCATTGCGTTTATCTGGTGGGGATCATATCCATGCCGGTACCGTTGTGGGTAAATTGGAAGGAGAACGTGAA
>SCOS1570 [organism=Aneura pinguis] [country=Thailand] [voucher=SCOS1570 as Aneura maxima]
CGTTACAAAGGTCGATGCTATGACATCGAACCCGTCGCTGGGGAAGATAATCAATATATCGCCTATGTGGCTTATCCTCTAGATTTGTTCGAAGAGGGTTCTGTTACAAATTTGTTCACCTCCATCGTCGGTAATGTATTCGGATTTAAGGCATTACGAGCCCTACGTCTTGAAGATTTACGAATCCCTCCGTCTTATGTAAAAACTTTTCAAGGTCCACCTCATGGTATTCAGGTTGAAAGGGATAAGTTAAATAAGTATGGTCGTCCTTTGTTGGGATGTACAATAAAACCAAAATTGGGTCTATCTGCTAAGAATTACGGTAGAGCTGTATATGAATGCCTACGAGGCGGACTTGATTTCACGAAAGATGACGAGAACGTGAATTCTCAACCATTCATGCGTTGGAGAGATCGCTTCCTGTTCGTAGCAGAAGCCCTTTTCAAATCTCAGGCAGAAACTGGCGAAATCAAGGGACATTACTCAAATGCCACCGCAGGTACATCGGAAGAAATGATGAAAAGAGCAGCATGTGCTAGAGAATTAGGTGTCCCTATTGTTATGCATGATTACTTAACAGGTGGTTTCACTGCGAATACCAGTTTAGCCCACTACTGTAGGGATAACGGTTTACTTCTCCATATTCACCGTGCAATGCATGCAGTTATTGATAGACAAAAAAATCATGGTATGCACTTCCGTGTGTTAGCTAAAGCATTGCGTTTATCTGGTGGGGATCATATCCATGCCGGTACCGTTGTGGGTAAATTGGA
>SCOS1373 [organism=Aneura pinguis] [country=Thailand] [voucher=SCOS1373 as Aneura sp.]
CCTCAGCAGTCGACGATACTTTGTACACGTGCTTTAGGACAAGTTATTATACAGAAAGAGTAGAGACGAAAGAAAGTAGTCAGTCAGCATTTCGTATGACTCCTCACCTGGAGTACCACCGGAAGAAGCTGGGGCTGCGGTAGCTGCCGAATCCTCCACCGGTACTTGGACCACAGTTTGGACTGACGGCCTCACGAGTCTTGATCGTTACAAAGGTCGATGCTATGACATCGAACCCGTCGCTGGGGAAGATAATCAATATATCGCCTATGTGGCTTATCCTCTAGATTTGTTCGAAGAGGGTTCTGTTACAAATTTGTTCACCTCCATCGTCGGTAATGTATTCGGATTTAAGGCATTACGAGCCCTACGTCTTGAAGATTTACGAATCCCTCCGTCTTATGTAAAAACTTTTCAAGGTCCACCTCATGGTATTCAGGTTGAAAGGGATAAGTTAAATAAGTATGGTCGTCCTTTGTTGGGATGTACAATAAAACCAAAATTGGGTCTATCTGCTAAGAATTACGGTAGAGCTGTATATGAATGCCTACGAGGCGGACTTGATTTCACGAAAGATGACGAGAACGTGAATTCTCAACCATTCATGCGTTGGAGAGATCGCTTCCTGTTCGTAGCAGAAGCCCTTTTCAGATCTCAGGCAGAAACTGGCGAAATCAAGGGACATTACTCAAATGCCACCGCAGGTACATCGGAAGAAAATGATGAAAAGAGCAGCATGTGCTAGAGAATTTATGTGTCCCTATTGTTATGCATGATTACTTAACTGGTGGTTTCACTGCGAATACCAGTTTACCCCACTACTGTAGGGATAACGGTTTACTTCTCCATATTCACCGTGCAATGCATGCAGTTATTGATAGACAAAAAAATCATGGATGCACTTCCGTGTGTCAGCTAAGCTTGCGTTTATCTGGCGGGGATCATATCCATGCCTGGACCGTGTGGTAAATTGAAGGAAACGTGAGCACTTTGGGCTCTGTTGATTACTTCGGGATGATGTATACAGAGATGACAGAGTCGTGTCTTTATTGACACAGGATTGGGTATCCCCTTTCCAGGTGTTTTAACTGATGCATCCG
>SCOS1091 [organism=Lobatiriccardia sp.] [country=Thailand] [voucher=SCOS1091 as Aneura sp.]
CTACCAAGCGACAGAAAGGGATATTCTAGCAGCATTTCGTATGACCCCTCAGCCCGGAGTACCACCGGAACAGGCCGGGGCTGCAGTAGCGGCCGAATCTTCCACTGGCACCTGGACCACAGTTTGGACTGATGGACTTACTAGTCTTGATCGTTACAAAGGCCGGTGTTATGATATCGAACCCGTGGCTGGGGAAGATAATCAATATATCGCCGATGTGGCTTATCCCCTGGATTTGTTTGAAGAGGGTTCTGTTACGAACTTGTTCACCTCCATTGTAGGTAATGTATTCGGATTCGAAGCATTACGAGCCCTACGTCTCGAAGATTTACGAATTCCTCCATCCTATGTAAAAACTTTTCAGGGTCCACCTCATGGTATTCAAGTTGAGAGGGATAAATTGAATAAATATGGTCGTCCTTTGTTGGGATGTACGATAAAACCAAAATTGGGTCTATCTGCTAAGAATTACGGTCGAGCTGTATATGAATGTCTTCGCGGTGGGCTCGATTTCACGAAAGATGACGAAAACGTGAATTCCCAACCATTCATGCGTTGGAGGGATCATTTCCTGTTCGTGGCAGAAGCCATTTTCAAATCTCAAGCAGAAACCGGCGAAATCAAGGGACATTATTCAAATGCTACCGCAGGTACATCCGAAGAAATGATGAAAAGAGCAGCATGTGCTAGAGAATTAGGTGCTCCTATCGTTATGCATGATTATCTAACGGGTGGTTTTACCGCGAATACCAGTTTAGCCCACTATTGTAGGGATAATGGTTTACTCCTTCATATTCACCGTGCCATGCATGCACTTCT
>SCOS1077 [organism=Aneura pinguis] [country=Thailand] [voucher=SCOS1077 as Aneuraceae]
CGAAAGAAACGGATATTTTAGCAGCATTTCGTATGACCCCTCAACCTGGCGTACCACCGGAAGAAGCTGGGGCTGCGGTGGCTGAACTTTGTGACAAAGCTACGTGGACCACATGTTGCATCCATAGTCTCACTAGTCTTGATCATTACAGACGTCGATGCGATTACTTCAAACCCTTCGCTATGGAATTTGTCGGTGTATCTTTTCCTAGGCTTATCCCCTAGATTTGTTTGAAGAAGGTTCTGTTACAAATTTGTTCACCTCCATCGTCGGTAATGTATTCGGATTTAAGGCATTACGAGCCCTACGGCTTGAGGATTTACGAATCCCTCCATCTTATGTAAAAACTTTTCAAGGTCCACCTCATGGTATTCAGGTTGAAAGAGATAAGTTAAATAAGTATGGTCGTCCTTTGTTGGGATGTACAATAAAACCAAAATTAGGTCTATCTGCTAAGAATTATGGTAGAGCTGTATATGAGTGCCTACTAGGCGGACTTGATTTCACGAAAGATGACGAAAACGTAAATTCTCAACCATTTATGCGTTGGAGAGATCGCTTCCTTTTCGTAGCATAAGCCATTTTCAAATCT
>SCOS412 [organism=Lobatiriccardia sp.] [country=Thailand] [voucher=SCOS412 as Aneuraceae]
GCCGGGGCTGCAGTAGCGGCCGAATCTTCCACTGGCACCTGGACCACAGTTTGGACTGATGGACTTACGAGTCTTGATCGTTACAAAGGCCGGTGTTATGATATCGAACCCGTGGCTGGGGAAGATAATCAATATATCGCCTATGTGGCTTATCCCCTGGATTTGTTTGAAGAAGGTTCTGTTACGAACTTGTTCACCTCCATTGTAGGTAATGTATTCGGATTCAAAGCATTACGAGCCCTACGTCTCGAAGATTTACGAATTCCTCCATCCTATGTAAAAACTTTTCAGGGTCCACCTCATGGTATTCAAGTTGAGAGGGATAAATTGAATAAATATGGTCGTCCTTTGTTGGGATGTACGATAAAACCAAAATTGGGTCTATCTGCTAAGAATTACGGTCGAGCTGTATATGAATGTCTTCGCGGTGGGCTCGATTTCACGAAAGATGACGAAAACGTGAATTCCCAACCATTCATGCGTTGGAGGGATCGTTTCCTGTTCGTGGCAGAAGCCATTTTCAAATCTCAAGCAGAAACCGGCGAAATCAAGGGACATTATTCAAATGCTACCGCAGGTACATCCGAAGAAATGATGAAAAGAGCAGCATGTGCTAGAGAATTAGGTGCTCCTATCGTTATGCATGATTATCTAACGGGTGGTTTTACCGCGAATACCAGTTTAGCCCACTATTGTAGGGATAATGGTTTACTCCTTCATATTCACCGTGCCATGCATGCAGTTCTTGATAGGCAGAAAAATCACGGTATGCATTTCCGTGTGTTAGCCAAAGCATTGCGTTTATCTGGTGGGGATCATATCCATGCCGGTACTGTCGTGGGTAAATTGGAAGGAGAACGTGAAGTAACTTTGGGCTTTGTGGATTTACTTCGCGATGA
>SCAC318 [organism=Lobatiriccardia coronopus] [country=Thailand] [voucher=SCAC318]
TATGTCACCCACAAACAGAGACTAAAGCAGGTGTTGGATTCAAAGCCGGCGTTAAAGATTATAGATTGACTTATTATACACCCGAGTACGAAACGAAAGAAACGGATATTCTAGCAGCATTTCGTATGACCCCTCAACCCGGAGTACCACCGGAAGAGGCCGGGGCTGCAGTAGCGGCCGAATCTTCCACTGGCACCTGGACCACAGTTTGGACTGATGGACTTACGAGTCTTGATCGTTACAAAGGCCGGTGTTATGATATCGAACCCGTGGCTGGGGAAGATAATCAATATATCGCCTATGTGGCTTATCCCCTGGATTTGTTTGAAGAGGGTTCTGTTACGAACTTGTTCACCTCCATTGTAGGTAATGTATTCGGATTCAAAGCATTACGAGCCCTACGTCTCGAAGATTTACGAATTCCTCCATCCTATGTAAAAACTTTTCAGGGTCCACCTCATGGTATTCAAGTTGAGAGGGATAAATTGAATAAATATGGTCGTCCTTTGTTGGGATGTACGATAAAACCAAAATTGGGTCTATCTGCTAAGAATTACGGTCGAGCTGTATATGAATGTCTTCGCGGTGGA
>PTEK001 [organism=Aneura pinguis] [country=Thailand] [voucher=PTEK01]
GGAATACCCTGGGACTGCATGTACCTGCCGAATCCTCCACCGCCTACCTGGACCACGTACCTGGATCGATGAGCCGTCACTAGTCTTGTGTCGGTGACTGGAGTTTATGCACTGACATCCAACCTGTCGCCGGGGAAGATAATCAATATATCGCTTACGTCGCTTATCCCCTAGATTTGTTTGAAGAGGGTTCTGTTACAAATTTGTTCACCTCCATTGTCGGTAATGTATTTGGATTCAAGGCATTACGAGCCCTACGTCTTGAGGATTTACGAATCCCTCCATCTTATGTAAAAACTTTTCAAGGTCCACCTCATGGTATTCACGTTGAAAGAGATAAGTTGAATAAGTATGGTCGTCCTTTATTGGGATGTACAATAAAACCACAATTGCGTTTATCTGCTAAAAATTACGGTCTAGCTGTATATGAGTGCCTACTATGCGGACTTGATTTCGCTAAAGATTACCAGAACCTGCATTCTTCGCCATTTATGCTTTGGATAGATCGCTCCCTTTTCGTACTATAACCCATTTTCTAATCTAAAGCCGAGACTGTGGGGTTCTTCGGACATTACTCAAACGATACCGCAAGTTCTTCGGAATAAATGTTGTATACAGCATACCATGCTGGGGAACTTCGTGTCGTTTTTCTTATGCATGATGGCTTAACAAGTGGTTTCGCTGCAAAGCCCGTTTAGCTCTCTACCGTCGAAATAACCATCAACGTCTGCGGATTCATCTTGTAACGCAACAGCTTCTTTATAATCTACAGAAAAAAGCTACGCACCTCCGAGTTTTATCTACTACCCTGCCCTCGGCGTGGTAGTCATGAGGAACACCCCTCGTTCCGTTTGAACTCTTTGGTGGGACAAACCAGAAAACACATCAGGCTTCCGGGTTATGATTGGTAGTCCCCCGCAAAAAGCACATCCCCCAGCATGTTC
>PNB10.67 [organism=Lobatiriccardia sp.] [country=Indonesia] [voucher= PNB10.67 as Aneura maxima]
CAGAGAATAAAGCAGGTGTTGGATTCAAAGCCGGCGTTAAAGATTATAGATTGACTTATTATACACCCGAGTACGAAACGAAAGAAACGGATATTYTAGCAGCATTTCGTATGACCCCTCAACCCGGAGTACCACCGGAAGAGGCCGGGGCTGCAGTAGCGGCCGAATCTTCCACTGGCACCTGGACCACAGTTTGGACTGATGGACTTACGAGTCTTGATCGTTACAAAGGCCGGTGTTATGATATCGAACCCGTGGCTGGGGAAGATAATCAATATATCGCCTATGTGGCTTATCCCCTGGATTTGTTTGAAGAGGGTTCTGTTACGAACTTGTTCACCTCCATTGTAGGTAATGTATTCGGATTCAAAGCATTACGAGCCCTACGTCTCGAAGATTTACGAATTCCTCCATCCTATGTAAAAACTTTTCAGGGTCCACCTCATGGTATTCAAGTTGAGAGGGATAAATTGAATAAATATGGTCGTCCTTTGTTGGGATGTACGATAAAACCAAAATTGGGTCTATCTGCTAAGAATTACGGTCGAGCTGTATATGAATGTCTTCGCGGTGGACTGTGATTTTTACAAAAA
>PN5206 [organism=Aneura pinguis] [country=Thailand] [voucher=PN5206 as Aneura sp.]
AATTTTGTTTCTTTCTTTGTAATCTTTATGTACCACTACTCTACACATTCATGTATGCTCCTCCATTTCCTCGTACCCCTCTCCCAGCCAGTCCTCCTCGCTGATGCTGTGGGACTTCTCAGATACAATGCCCATTCCTCCCCCTGTACCCGGACCACCATTTGGACCGATGGCCTCACTACTCTTGATCGTTACAAATGTATATGCTATGACATCCCACCTGTCTCCTGCGGTCAAGATAATCAATATATCCCTTACGATGCTTATCCCCTAGATTTCTTTGAAGATGGTTCTGTTACACATTTGTTCACCTCCATCGTCCGTAATGTATTTGGATTCAAGGCATTACGAGCCCTACGTCTTGACGATTTACTAATCCCTCCATCTTATGTAAAAACTTTTCAAGGTCCACCTCATGGTATTCACGTTTAAACATATCATTTGAATAACTATCGTCATCCTTTATTGAGATGTACAATAATACCACAATTTCTTTTATCTACTAAAAATTACGTTCTACCTCTATATGAATGCCTACTATCCCGACTTTATTTCACTAAAAATTCCCATTCTCTTCATTCTTCACCATTTATCCTTTCCCCCAATCGCTTTCTTTTCCTACCCTAACCCATTTTCTA
>PN1936 [organism=Aneura pinguis] [country=Thailand] [voucher=PN1936]
GAAACGGATATTTTAGCAGCATTTCGTATGACCCCTCAACCTGGAGTACCACCGGAAGAAGCTGGGGCTGCGGTGGCTGCCGAATCTTCCACCGGTACTTGGACCACAGTTTGGACCGATGGCCTCACGAGTCTGGATCGTTACAAAGGTCGATGCTATGATATCGAACCCGTCGCTGGGGAAGATAATCAATATATCGCTTACGTGGCTTATCCCCTAGATTTGTTTGAAGAAGGTTCTGTTACAAATTTGTTCACCTCCATCGTCGGTAATGTATTCGGATTTAAAGCATTACGAGCCATACGGCTTGAGGATTTACGAATCCCTCCATCTTATGTAAAAACTTTTCAAGGTCCACCTCATGGTATTCAGGTTGAAAGAGATAAGTTAAATAAGTATGGTCGTCCTTTGTTGGGATGTACAATAAAACCAAAATTGGGTCTATCTGCTAAGAATTACGGTAGAGCTGTATATGAGTGCCTACGTGGTGGACTTGATTTTACAAAAAATGCCATACTGGCAATGCCAACGCAGAAACCAACCGAAGATCTTCC
>NS011 [organism=Aneura pinguis] [country=Thailand] [voucher=NS011]
GCATTTCGTATGACCCCTCAACCTGGAGTACCACCGGAAGAAGCTGGGGCTGCGGTGGCTGCCCAATCTTCCAATGGTACTTGGACCACAGTTTGGACCGATGGCCTCACGAGTCTGGATCGTTACAAAGGTCGATGCTATGATATCGAACCCGTCGCTGGGGAAGATAATCAATATATCGCTTACGTGGCTTATCCCCTAGATTTGTTTGAAGAGGGTTCTGTTACAAATTTGTTCACCTCCATCGTCGGTAATGTATTCGGATTTAAAGCATTACGAGCCATACGGCTTGAGGATTTACGAATCCCTCCATCTTATGTAAAAACTTTTCAAGGTCCACCTCATGGTATTCAGGTTGAAAGAGATAAGTTAAATAAGTATGGCCGTCCTTTGTTGGGATGTACAATAAAACCAAAATTGGGTCTATCTGCTAAGAATTACGGTAGAGCTGTATATGAGTGCCTACGAGGCGGACTTGATTTCACGAAAGATGACGAGAACGTAAATTCTCAACCATTTATGCGTTGGAGAGATCGCTTCCTTTTCGTAGCAGAAGCCATTTTCAAATCTCAGGCAGAAACTGGCGAAATCAAGGGACATTACTCAAATGCCACCGCAGGTACATCGGAAGAAATGTTGAAAAGAGCAGCATGTGCTAGAGAAATAGGTGTCCCTATTATTATGCATGATTACTTAACAGGTGGTTTCACTGCGAATACCAGTTTAGCTCACTACTGTAGGGATAACGGTTTACTTCTCCATATTCACCGTGCAATGCATGCAGTTATTGATAGACAAAAGAATCATGGTATGCACTTCCGTGTGTTAGCTAAAGCATTGCGTTTATCTGGTGGGGATCATATCCATGCCGGTACCGTTGTGGGTAAATTAGAAGGAGAACGTGAAGTCACTTCGGGCTTTGTTGATTTACTTCGTGATGATTATATAGAAAAAGACAGAAGTCGTGGCATCTATTTCACGCAAGATTGGGTATCTCTTCCAGGTGTCTTACCTGTAGCTTCCGGAGGTATTCATGTTTGGCACATGCCTGCCCTAACTGAAATTTT
>NS02 [organism=Aneura pinguis] [country=Thailand] [voucher=NS02 as Aneura maxima]
AGATGAGCGGATTATCTTAGCAGCATTTCGTATGACCCCTCAACATAGAGTACCACCAGGAAGAAGCTGTGCTGCGTAGCTGCCGAATCTACCACCGGTACCTGGACCACAGTTTGGACCGATGGCCTCACGAGTCTGATCGTTACAAAGGTAGATGCTATGACATCGAACCTGTCGCTGGGGAAGATAATCAATATATCGCTTACGTGGCTTATCCCCTAGATTTGTTTGAAGAGGGTTCTGTTACAAATTTGTTCACCTCCATCGTCGGTAATGTATTTGGATTCAAGGCATTACGAGCCCTACGTCTTGAGGATTTACGAATCCCTCCATCTTATGTAAAAACTTTTCAAAGGTCCACCTCATGGTATTCAGGTTGAAAAGAGATAAGTTGAATAAGTATGGTCGTCCTTTATTGGGATGTACAATAAAACCAAAATTGGGTTTATCTGCTAAGAATTACGGTAGAGCTGTATATGAGTGCCTACGAGGCGGACTTGATTTCACGAAAGATGACGAGAACGTGAATTCTCAACCATTTATGCGTTGGAGAGATCGCTTCCTTTTCGTAGCAGAAGCCATTTTCAAATCTCAGGCAGAAACTGGCGAAATCAAGGGACATTACTCAAACGCTACCGCAGGTACATCGGAAGAAATGTTGAAAAGAGCAGCATGTGCTAGAGACATAGGTGTCCCTATTATTATGCATGATTACTTAACAGGTGGTTTCACTGCGAATACCAGTTTAGCTCACTACTGTCGAGATAACGGTTTACTTCTCCATATTCATCGTGCAATGCATGCAGTTCTTGATAGACAAAAAAATCATGGTATGCACTTCCGTGTGTTAGCTAAAGCATTGCGTTTATTTGGTGGGGATCATATCCACGCCGGTACCGTTGTGGGTAAATTGGAAGGAGAACGTGAAGTCACTTCGGGCTTTGTTGATTTACTTCGTGATGATTATATAGAAAGAGACAGAAGTCGTGGCATCTATTTCACGCAGGATTGGGTATCTCTTCCAGGTGTATTACCTGTAGCCTCCGGAGGTATTCATGTTTGGCATATGCCTGCCCTACTCTTCCCCCTGGCGCGTCCCCGGCGCA
>NAPSU01 [organism=Aneura pinguis] [country=Thailand] [voucher=NAPSU01 as Aneura sp.]
GGGAAACGGATATATTAGCAGCATTTCGGATGACCCCTCAGCCTGGAGTACCACCGGAAGAAGCTGGGGCTGCGGTACCTGCCGAATCCTCCACCGGTACCTGGACCACAGTTTGGACCGATGGCCTCACGAGTCTTGATCGTTACAGGGGTAGATGCTATGACATCGAACCTGTCGCCGGGGAAGATAATCAATATATCGCTGACGTGGCTTATCCCCTAGATTTGTTTGAAGAGGGTTCTGTTACAAATTTGTTCACCTCCATTGTCGGTAATGTATTTGGATTCAAGGCATTACGAGCCCTACGTCTTGAGGATTTACGAATCCCTCCATCTTATGTAAAAACTTTTCAAGGTCCACCTCACGGTATTCAGGTTGAAAGAGATAAGTTGAATAAGTATGGTCGTCCTTTATTGGGATGTACAATAAAACCAAAATTGGGTTTATCTGCTAAAAATTACGGTAGAGCTGTATATGAGTGCCTACGAGGCGGACTTGATTTCACGAAAGATGACGAGAACGTGAATTCTCAACCATTTATGCGTT
>NA57 [organism=Aneura pinguis] [country=Thailand] [voucher=NA57]
GTATGACCCCTCAACCTGGGACTACCCCTTTAAAGAAGCTCGGGCTGCGGTACCTGCCGAATCCTCCACCCGCTACCCGGAACCACAGTTTGGACCGATGGCCTCACTAGTCTTGATCGTTACAAAGGTAGATGCTATGACATCCAACCTGTCGCCGGGGAAGATAATCAACTATATCCGCTTACTTGGCCTTATCCCCTAGATTTGTTTGAAGAGGGTTCTGTTACAAATTTGTTCACCTCCATTGTCGGTAATGTATTCGGATTCAAGGCATTACGAGCCCTACGTCTTGACGATTTACGAATCCCTCCATCTTATGTAAAAACTTTTCAAGGTCCACCTCATGGTATTCAGGTTGAAAGAGATAAGTTGAATAACTATGGTCGTCCTTTATTGAGATGTACAATAAAACCAAAATTGCGTTTATCTGCTAAAAATTACGGTAGAGCTGTATATGAGTGCCTACTATGCGGACTTTATTTCACAAAAGATTACCAGCACCTGAATTCTCAACCATTTAATGCCTTGCAGAGATCGCTTCCTTCTCATACCATAAGCCATTTTCAAATCTCTGGCAGAAACTGGCGAAATCCAGGGACATTACTCAAAACGCTACCGCAGGTTACATCAGGAACGATCATGTTTCAAAAAGAGCATCATGTGCTAAAGAAAATACGGTGTCCCTATTTATTAATGCATTGATTACTTAAACAGGTGTTTTCACTGCAAATACCAGTTTACCTCACTACTGCCGAGATAACGGTTTACTTTCTCCATATTCATCGTGCAATGCATGCAGTTCTT
>NA49 [organism=Aneura pinguis] [country=Thailand] [voucher=NA49]
GACCTATTATACACCCGAGTACGAGACGAAAGAAACGGATATTTTAGCAGCATTTCGTATGACCCCTCAACCTGGAGTACCACCGGAAGAAGCTGGGGCTGCGGTGGCTGCCGAATCTTCCACCGGTACTTGGACCACAGTTTGGACCGATGGCCTCACGAGTCTGGATCGTTACAAAGGTCGATGCTATGATATCGAACCCGTCGCTGGGGAAGATAATCAATATATCGCTTACGTGGCTTATCCCCTAGATTTGTTTGAAGAGGGTTCTGTTACAAATTTGTTCACCTCCATCGTCGGTAATGTATTCGGATTTAAAGCATTACGAGCCATACGGCTTGAGGATTTACGAATCCCTCCATCTTATGTAAAAACTTTTCAAGGTCCACCTCATGGTATTCAGGTTGAAAGAGATAAGTTAAATAAGTATGGTCGTCCTTTGTTGGGATGTACAATAAAACCAAAATTGGGTCTATCTGCTAAGAATTACGGTAGAGCTGTATATGAGTGCCTACGAGGCGGACTTGATTTCACGAAAGATGACGAGAACGTAAATTCTCAACCATTTATGCGTTGGAGAGATCGCTTCCTTTTCGTAGCAGAAGCCATTTTCAAATCTCAGGCAGAAACTGGCGAAATCAAGGGACATTACTCAAATGCCACCGCAGGTACATCGGAAGAAATGTTGAAAAGAGCAGCATGTGCTAGAGAAATAGGTGTTCCTATTATTATGCATGATTACTTAACAGGTGGTTTCACTGCGAATACCAGTTTAGCTCACTACTGTAGGGATAACGGTTTACTTCTCCATATTCACCGTGCAATGCATGCAGTTATTGATAGACAAAAAAATCATGGTATGCACTTCCGTGTGTTAGCTAAAGCATTGCGTTTATCTGGTGGGGATCATATCCATGCCGGTACCGTTGTGGGTAAATTAGAAGGAGAACGTGAAGTCACTTTGGGCTTTGTTGATTTACTTCGTGATGATTATATAGAAAAAGACAGAAGTCGTGGCAT
>NA48 [organism=Aneura pinguis] [country=Thailand] [voucher=NA48]
ACCTATTATACACCCGAGTACGAGACGAAAGAAACGGATATTTTAGCAGCATTTCGTATGACCCCTCAACCTGGAGTACCACCGGAAGAAGCTGGGGCTGCGGTGGCTGCCGAATCTTCCACCGGTACTTGGACCACAGTTTGGACCGATGGCCTCACGAGTCTGGATCGTTACAAAGGTCGATGCTATGATATCGAACCCGTCGCTGGGGAAGATAATCAATATATCGCTTACGTGGCTTATCCCCTAGATTTGTTTGAAGAGGGTTCTGTTACAAATTTGTTCACCTCCATCGTCGGTAATGTATTCGGATTTAAAGCATTACGAGCCATACGGCTTGAGGATTTACGAATCCCTCCATCTTATGTAAAAACTTTTCAAGGTCCACCTCATGGTATTCAGGTTGAAAGAGATAAGTTAAATAAGTATGGTCGTCCTTTGTTGGGATGTACAATAAAACCAAAATTGGGTCTATCTGCTAAGAATTACGGTAGAGCTGTATATGAGTGCCTACGAGGCGGACTTGATTTCACGAAAGATGACGAGAACGTAAATTCTCAACCATTTATGCGTTGGAGAGATCGCTTCCTTTTCGTAGCAGAAGCCATTTTCAAATCTCAGGCAGAAACTGGCGAAATCAAGGGACATTACTCAAATGCCACCGCAGGTACATCGGAAGAAATGTTGAAAAGAGCAGCATGTGCTAGAGAAATAGGTGTTCCTATTATTATGCATGATTACTTAACAGGTGGTTTCACTGCGAATACCAGTTTAGCTCACTACTGTAGGGATAACGGTTTACTTCTCCATATTCACCGTGCAATGCATGCAGTTATTGATAGACAAAAAAATCATGGTATGCACTTCCGTGTGTTAGCTAAAGCATTGCGTTTATCTGGTGGGGATCATATCCATGCCGGTACCGTTGTGGGTAAATTAGAAGGAGAACGTGAAGTCACTTCGGGCTTTGTTGATTTACTTCGTGATGATTATATAGAAAAAGACAGAAGTCGTGGCATCTAT
>NA47 [organism=Aneura pinguis] [country=Thailand] [voucher=NA47]
TATAGATTGACCTATTATACACCCGAGTACGAGACGAAAGAAACGGATATTTTAGCAGCATTTCGTATGACCCCTCAACCTGGAGTACCACCGGAAGAAGCTGGGGCTGCGGTGGCTGCCGAATCTTCCACCGGTACTTGGACCACAGTTTGGACCGATGGCCTCACGAGTCTGGATCGTTACAAAGGTCGATGCTATGATATCGAACCCGTCGCTGGGGAAGATAATCAATATATCGCTTACGTGGCTTATCCCCTAGATTTGTTTGAAGAGGGTTCTGTTACAAATTTGTTCACCTCCATCGTCGGTAATGTATTCGGATTTAAAGCATTACGAGCCATACGGCTTGAGGATTTACGAATCCCTCCATCTTATGTAAAAACTTTTCAAGGTCCACCTCATGGTATTCAGGTTGAAAGAGATAAGTTAAATAAGTATGGTCGTCCTTTGTTGGGATGTACAATAAAACCAAAATTGGGTCTATCTGCTAAGAATTACGGTAGAGCTGTATATGAGTGCCTACGAGGCGGACTTGATTTCACGAAAGATGACGAGAACGTAAATTCTCAACCATTTATGCGTTGGAGAGATCGCTTCCTTTTCGTAGCAGAAGCCATTTTCAAATCTCAGGCAGAAACTGGCGAAATCAAGGGACATTACTCAAATGCCACCGCAGGTACATCGGAAGAAATGTTGAAAAGAGCAGCATGTGCTAGAGAAATAGGTGTTCCTATTATTATGCATGATTACTTAACAGGTGGTTTCACTGCGAATACCAGTTTAGCTCACTACTGTAGGGATAACGGTTTACTTCTCCATATTCACCGTGCAATGCATGCAGTTATTGATAGACAAAAAAATCATGGTATGCACTTCCGTGTGTTAGCTAAAGCATTGCGTTTATCTGGTGGGGATCATATCCATGCCGGTACCGTTGTGGGTAAATTAGAAGGAGAACGTGAAGTCACTTCGGGCTTTGTTGATTTACTTCGTGATGATTATATAGAAAAAGACAGAAGTCGTGGCATCTATTTCACGCAGGATTGGG
>NA46 [organism=Aneura pinguis] [country=Thailand] [voucher=NA46]
TTGACCTATTATACACCCGAGTACGAGACGAAAGAAACGGATATTTTAGCAGCATTTCGTATGACCCCTCAACCTGGAGTACCACCGGAAGAAGCTGGGGCTGCGGTGGCTGCCGAATCTTCCACCGGTACTTGGACCACAGTTTGGACCGATGGCCTCACGAGTCTGGATCGTTACAAAGGTCGATGCTATGATATCGAACCCGTCGCTGGGGAAGATAATCAATATATCGCTTACGTGGCTTATCCCCTAGATTTGTTTGAAGAGGGTTCTGTTACAAATTTGTTCACCTCCATCGTCGGTAATGTATTCGGATTTAAAGCATTACGAGCCATACGGCTTGAGGATTTACGAATCCCTCCATCTTATGTAAAAACTTTTCAAGGTCCACCTCATGGTATTCAGGTTGAAAGAGATAAGTTAAATAAGTATGGTCGTCCTTTGTTGGGATGTACAATAAAACCAAAATTGGGTCTATCTGCTAAGAATTACGGTAGAGCTGTATATGAGTGCCTACGAGGCGGACTTGATTTCACGAAAGATGACGAGAACGTAAATTCTCAACCATTTATGCGTTGGAGAGATCGCTTCCTTTTCGTAGCAGAAGCCATTTTCAAATCTCAGGCAGAAACTGGCGAAATCAAGGGACATTACTCAAATGCCACCGCAGGTACATCGGAAGAAATGTTGAAAAGAGCAGCATGTGCTAGAGAAATAGGTGTTCCTATTATTATGCATGATTACTTAACAGGTGGTTTCACTGCGAATACCAGTTTAGCTCACTACTGTAGGGATAACGGTTTACTTCTCCATATTCACCGTGCAATGCATGCAGTTATTGATAGACAAAAAAATCATGGTATGCACTTCCGTGTGTTAGCTAAAGCATTGCGTTTATCTGGTGGGGATCATATCCATGCCGGTACCGTTGTGGGTAAATTAGAAGGAGAACGTGAAGTCACTTCGGGCTTTGTTGATGTACTTCGTGATGATTATATAGAAAAAGACAGAAGTCGTGGCATCTAT
>NA44 [organism=Calycularia crispula] [country=Thailand] [voucher=NA44]
CATTACACTCCCCAATATGAGACCAAGGAGACAGATATTTTGGCGGCGTTTCGTATGACTCCCCAGCCTGGAGTACCCCCAGAAGAGGCAGGAGCAGCAGTAGCTGCTGAATCTTCCACTGGTACGTGGACTACAGTTTGGACTGATGGACTTACCAGTCTTGATCGTTACAAAGGCCGATGCTATGATATCGAACCCGTTGCCGGAGAGGAAAATCAATACATTGCTTATGTGGCTTATCCTTTAGACTTATTCGAAGAAGGTTCAGTTACGAACCTGTTCACTTCTATCGTGGGTAATGTATTCGGATTTAAAGCTTTACGAGCTTTGCGTCTCGAAGATTTGCGGATTCCTCCATCTTATACAAAAACTTCCCAAGGTCCACCCCATGGTATCCAAGTCGAGAGAGATAAATTGAATAAATATGGTCGTCCCTTATTGGGATGTACTATCAAACCAAAATTGGGGTTATCCGCCAAAAATTATGGCAGAGCTGTATATGAATGCCTTCGTGGTGGGCTCGATTTCACAAAGGATGATGAAAATGTGAATTCCCAACCATTTATGCGTTGGAGAGATCGTTTCCTGTTCGTAGCAGAAGCTCTTTTCAAATCTCAAGCAGAAACTGGCGAAATCAAGGGACATTATTTGAATGCTACTGCAGGTACATCCGAAGAAATGTTGAAAAGAGCAGCATGTGCTAGAGAATTGGGCGCACCTATTGTTATGCATGACTATCTCACGGGTGGCTTTACTGCAAATACCAGTTTAGCTCATTATTGCCGAGATAATGGTTTACTTCTTCACATTCACCGTGCAATGCATGCGGTTATCGATAGACAAAAAAATCACGGTATGCACTTCCGCGTATTGGCTAAAGCGTTGCGCTTATCCGGTGGAGATCACATCCATGCCGGTACCGTTGTAGGTAAGCTTGAAGGAGAGCGCGAAGTAACCCTAGGCTTTGTGGATCTGCTTCGCGATGATTATATAGAAAAAGATAGAAGTCGTGGTATTTATTTCACGCAAGATTGGGTCTCTTTGCCGGGCGTTTTACCTGTAGCGTCT
>NA32 [organism=Riccardia sp.] [country=Thailand] [voucher=NA32]
ATAGATTAACTTATTACACCCCCGAGTATGAAACTAAAGAGACAGATATTCTAGCAGCATTTCGTATGACTCCTCAACCTGGGGTGCCAGCAGAAGAAGCTGGAGCTGCTGTAGCAGCTGAATCGTCCACTGGTACTTGGACTACCGTTTGGACTGATGGACTGACTAGTCTTGACCGTTATAAAGGTCGGTGCTATGATATCGAACCAGTAGCTGGGGAGGATAATCAATATATTGCTTATGTAGCTGATCCCTTAGATTTATTTGAAGAAGGTTCTGTTACAAACTTGTTCACTTCTATTGTAGGTAATGTCTTCGGATTCAAAGCTTTGCGAGCTTTACGCTTGGAAGATTTACGAATTCCTCCATCTTATGTAAAAACTTTCCAAGGTCCACCCCACGGTATTCAAGTTGAGAGAGATAAATTGAATAAATATGGCCGTCCGTTGTTGGGATGTACAATAAAACCAAAATTGGGTTTGTCTGCTAAAAATTATGGTAGAGCTGTATATGAATGTCTTCGTGGTGGACTCGATTTCACGAAAGATGATGAGAACGTAAATTCCCAACCATTCATGCGTTGGAGAGACCGCTTTTTATTCGTAGCATAAGCCCTTTTTAAATCTCAAGCGGAAACCGGTGAAATCAAAGGGCACTATCTAAATGCTACTGCAGGTACATCTGAAGAAATGATGAAAAGAGCAGCATGTGCTAGAGAATTAGGCGTTCCTATTGCTATGCATGATTACTTAACAGGTGGTTTCACCGCAAACACAAGTCTAGCTCATTATTGCAGAGATTATGGTTTACTTCTTCATATTCATCGTGCAATGCACGCGGTTATTGATAGACTAAAGAATCATGGTATG
>NA31 [organism=Aneura pinguis] [country=Thailand] [voucher=NA31]
ATTGACTCATTATACACCCGAGTACGAAACGAAAGAAACGGATATTTTAGCAGCATTTCGTATGACCCCTCAACCTGGAGTACCACCCGAAGAAGCTGGGGCTGCGGTGGCTGCCGAATCTTCCACCGGTACCTGGACCACAGTTTGGACCGACGGCCTCACGAGTCTTGATCGTTACAAAGGTCGATGCTATGACATCGAACCTGTCGCTGGTGAAGATAATCAATATATTGCTTACGTGGCTTATCCACTAGATTTGTTTGAAGAGGGTTCTGTTACAAATTTGTTCACCTCCATCGTCGGTAATGTATTCGGATTTAAGGCATTACGAGCCCTACGTCTTGAGGATTTACGAATCCCTCCATCTTATGTAAAAACTTTTCAAGGTCCACCTCATGGTATTCAGGTTGAAAGAGATAAGTTGAATAAGTATGGTCGTCCTTTGTTGGGATGTACAATAAAACCAAAATTGGGTTTATCCGCTAAGAATTATGGTAGAGCTGTCTATGAGTGCTTACGAGGCGGACTCGATTTCACGAAAGATGATGAGAACGTGAATTCGCAACCATTTATGCGTTGGAGAGATCGCTTTCTTTTCGTAGCAGAATCCATTTTCAAATCTCAGGCAGAAACTGGCGAAATCAAGGGACATTACTCAAATGCCACCGCAGGTACATCGGAAGAAATGTTGAAAAGAGCAGCATGTGCTAGAGAATTAGGTGTCCCTATTATTATGCATGATTACTTAACAGGTGGTTTCACTGCGAATACCAGTTTAGCTCACTACTGTCGAGATAACGGTTTACTTCTACATATTCACCGTGCAATGCATGCAGTTATTGATAGACAAAAAAATCATGGTATGCACTTCCGTGTGTTAGCTAAAGCATTGCGTTTATCTGGTGGGGATCATATCCATGCCGGTACCGTTGTGGGTAAATTGGAAGGAGAACGTGAAGTCACTTTGGGCTTTGTTGATTCACTTCGTGATGATTATATAGAAAAAGACAGAAGTCGTGGCATCTATGTCACGCAGGATTGGGTATCTCTTCCAGGTGTATTACCTGTAG
>NA30 [organism=Aneura pinguis] [country=Thailand] [voucher=NA30]
ATTGACCCATTATACACCCGAGTACGAGACGAAAGAAACGGATATTTTAGCAGCATTTCGTATGACCCCTCAACCTGGAGTACCACCGGAAGAAGCTGGGGCTGCGGTAGCTGCCGAATCCTCCACTGGTACTTGGACTACAGTTTGGACTGACGGCCTCACGAGTCTTGATCGTTACAAAGGTCGATGTTATGACATCGAACCCGTCGCCGGGGAAGATAATCAATATATCGCCTATGTGGCTTATCCTCTAGATTTGTTCGAAGAGGGTTCTGTTACAAATTTGTTCACCTCCATCGTCGGTAATGTATTCGGATTTAAGGCATTACGAGCCCTACGTCTTGAAGATTTACGAATCCCTCCATCTTATGTAAAAACTTTTCAAGGTCCACCTCATGGTATTCAGGTTGAAAGGGATAAGTTAAATAAGTATGGTCGTCCTTTGTTGGGATGTACAATAAAACCAAAATTGGGTCTATCTGCTAAGAATTACGGTAGAGCTGTATATGAGTGCCTACGAGGCGGACTTGATTTCACGAAAGATGACGAGAACGTGAATTCTCAACCATTCATGCGTTGGAGAGATCGCTTCCTGTTCGTAGCAGAAGCCATTTTCAAATCTCAGGCAGAAACTGGCGAAATCAAGGGACATTACTCAAATGCCACCGCAGGTACATCGGAAGAAATGTTGAAAAGAGCAGCATGTGCTAGAGAAATAGGTGTCCCTATTATTATGCATGATTACTTAACAGGTGGTTTCACTGCGAATACCAGTTTAGCTCACTACTGTAGGGATAACGGTTTACTTCTCCATATTCACCGTGCAATGCATGCAGTTATTGATAGACAAAAAAATCATGGTATGCACTTCCGTGTGTTAGCTAAAGCATTGCGTTTATCTGGTGGGGATCATATCCATGCCGGTACCGTTGTGGGTAAATTGGAAGGAGAACGTGAAGTCACTTTGGGCTTTGTGGATTTACTTCGTGATGATTATATAGAAAAAGACAGAAGTCGTGG
>NA29 [organism=Aneura pinguis] [country=Thailand] [voucher=NA29]
ATAGATTGACCCATTATACACCCGAGTACGAGACGAAAGAAACGGATATTTTAGCAGCATTTCGTATGACCCCTCAACCTGGAGTACCACCGGAAGAAGCTGGGGCTGCGGTAGCTGCTGAATCTTCCACCGGTACTTGGACTACAGTTTGGACTGACGGCCTCACGAGTCTTGATCGTTACAAAGGTCGATGCTATGACATCGAACCCGTCGCTGGGGAAGATAATCAATATATCGCCTATGTGGCTTATCCTCTAGATTTGTTCGAAGAGGGTTCTGTTACAAATTTGTTCACCTCCATCGTCGGTAATGTATTCGGATTTAAGGCATTACGAGCCCTACGTCTTGAAGATTTACGAATCCCTCCATCTTATGTAAAAACTTTTCAAGGTCCACCTCATGGTATTCAGGTTGAAAGGGATAAGTTAAATAAGTATGGTCGTCCTTTGTTGGGATGTACAATAAAACCAAAATTGGGTCTATCTGCTAAGAATTATGGTAGAGCTGTATATGAATGCCTACGAGGCGGACTTGATTTCACGAAAGATGACGAGAACGTGAATTCTCAACCATTCATGCGTTGGAGAGATCGCTTCCTGTTCGTAGCAGAAGCCATTTTCAAATCTCAGGCAGAAACTGGCGAAATCAAGGGACATTACTCAAATGCCACCGCAGGTACATCGGAAGAAATGATGAAAAGAGCAGCATGTGCTAGAGAATTAGGTGTCCCTATTATTATGCATGATTACTTAACAGGTGGTTTCACTGCAAATACCAGTTTAGCCCACTACTGTAGGGATAACGGTTTACTTCTCCATATTCACCGTGCAATGCATGCAGTTATTGATAGACAAAAAAATCATGGTATGCACTTCCGTGTATTAGCTAAAGCATTGCGTTTATCTGGTGGGGATCATATCCATGCCGGTACCGTTGTGGGTAAATTGGAAGGAGAACGTGAAGTCACTTTGGGCTTTGTTGATTTACTTCGTGATGATTATATAGAAAGAGACAGAAGTCGTGGCAT
>NA28 [organism=Aneura pinguis] [country=Thailand] [voucher=NA28]
ATAGATTGACTCATTATACACCCGAGTACGAAACGAAAGAAACGGATATTTTAGCAGCATTTCGTATGACCCCTCAACCTGGAGTACCACCCGAAGAAGCTGGGGCTGCGGTGGCTGCCGAATCTTCCACCGGTACCTGGACCACAGTTTGGACCGACGGCCTCACGAGTCTTGATCGTTACAAAGGTCGATGCTATGACATCGAACCTGTCGCTGGTGAAGATAATCAATATATTGCTTACGTGGCTTATCCACTAGATTTGTTTGAAGAGGGTTCTGTTACAAATTTGTTCACCTCCATCGTCGGTAATGTATTCGGATTTAAGGCATTACGAGCCCTACGTCTTGAGGATTTACGAATCCCTCCATCTTATGTAAAAACTTTTCAAGGTCCACCTCATGGTATTCAGGTTGAAAGAGATAAGTTGAATAAGTATGGTCGTCCTTTGTTGGGATGTACAATAAAACCAAAATTGGGTTTATCCGCTAAGAATTATGGTAGAGCTGTCTATGAGTGCTTACGAGGCGGACTCGATTTCACGAAAGATGATGAGAACGTGAATTCGCAACCATTTATGCGTTGGAGAGATCGCTTTCTTTTCGTAGCAGAATCCATTTTCAAATCTCAGGCAGAAACTGGCGAAATCAAGGGACATTACTCAAATGCCACCGCAGGTACATCGGAAGAAATGTTGAAAAGAGCAGCATGTGCTAGAGAATTAGGTGTCCCTATTATTATGCATGATTACTTAACAGGTGGTTTCACTGCGAATACCAGTTTAGCTCACTACTGTCGAGATAACGGTTTACTTCTACATATTCACCGTGCAATGCATGCAGTTATTGATAGACAAAAAAATCATGGTATGCACTTCCGTGTGTTAGCTAAAGCATTGCGTTTATCTGGTGGGGATCATATCCATGCCGGTACCGTTGTGGGTAAATTGGAAGGAGAACGTGAAGTCACTTTGGGCTTTGTTGATTCACTTC
>NA27 [organism=Aneura pinguis] [country=Thailand] [voucher=NA27]
AGTACGAAACGAAAGAAACGGATATTTTAGCAGCATTTCGTATGACCCCTCAACCTGGAGTACCACCCGAAGAAGCTGGGGCTGCGGTGGCTGCCGAATCTTCCACCGGTACCTGGACCACAGTTTGGACCGACGGCCTCACGAGTCTTGATCGTTACAAAGGTCGATGCTATGACATCGAACCTGTCGCTGGTGAAGATAATCAATATATTGCTTACGTGGCTTATCCACTAGATTTGTTTGAAGAGGGTTCTGTTACAAATTTGTTCACCTCCATCGTCGGTAATGTATTCGGATTTAAGGCATTACGAGCCCTACGTCTTGAGGATTTACGAATCCCTCCATCTTATGTAAAAACTTTTCAAGGTCCACCTCATGGTATTCAGGTTGAAAGAGATAAGTTGAATAAGTATGGTCGTCCTTTGTTGGGATGTACAATAAAACCAAAATTGGGTTTATCCGCTAAGAATTATGGTAGAGCTGTCTATGAGTGCTTACGAGGCGGACTCGATTTCACGAAAGATGATGAGAACGTGAATTCGCAACCATTTATGCGTTGGAGAGATCGCTTTCTTTTCGTAGCAGAATCCATTTTCAAATCTCAGGCAGAAACTGGCGAAATCAAGGGACATTACTCAAATGCCACCGCAGGTACATCGGAAGAAATGTTGAAAAGAGCAGCATGTGCTAGAGAATTAGGTGTCCCTATTATTATGCATGATTACTTAACAGGTGGTTTCACTGCGAATACCAGTTTAGCTCACTACTGTCGAGATAACGGTTTACTTCTACATATTCACCGTGCAATGCATGCAGTTATTGATAGACAAAAGAATCATGGTATGCACTTCCGTGTGTTAGCTAAAGCATTGCGTTTATCTGGTGGGGATCATATCCATGCCGGTACCGTTGTGGGTAAATTGGAAGGAGAACGTGAAGTCACTTTGGGCTTTGTTGATTCACTTCGTGATGATCATATAGAACAAGACAGAAGTCGTGGCATC
>NA26 [organism=Aneura pinguis] [country=Thailand] [voucher=NA26]
GATTGACCTATTATACACCCGAGTACGAGACGAAAGAAACGGATATTTTAGCAGCATTTCGTATGACCCCTCAACCTGGAGTACCACCGGAAGAAGCTGGGGCTGCGGTGGCTGCTGAATCTTCCACTGGTACTTGGACCACAGTTTGGACCGATGGCCTCACGAGTCTTGATCGTTACAAAGGTCGATGCTATGATATCGAACCCGTCGCTGGGGAAGATAATCAATATATCGCTTACGTGGCTTATCCCCTAGATTTGTTTGAAGAGGGTTCTGTTACAAATTTGTTCACCTCCATCGTCGGTAATGTATTCGGATTTAAAGCATTACGAGCCATACGGCTTGAGGATTTACGAATCCCTCCATCTTATGTAAAAACTTTTCAAGGTCCACCTCATGGTATTCAGGTTGAAAGAGATAAGTTAAATAAGTATGGTCGTCCTTTGTTGGGATGTACAATAAAACCAAAATTGGGTCTATCTGCTAAGAATTACGGTAGAGCTGTATATGAGTGCCTACGAGGCGGACTTGATTTCACAAAAGATGACGAGAACGTAAATTCTCAACCATTTATGCGTTGGAGAGATCGCTTCCTTTTCGTAGCAGAAGCCATTTTCAAATCTCAGGCAGAAACTGGCGAAATCAAGGGACATTACTCAAATGCCACCGCAGGTACATCGGAAGAAATGTTGAAAAGAGCAGCATGTGCTAGAGAAATAGGTGTCCCTATTATTATGCATGATTACTTAACAGGTGGTTTCACTGCGAATACCAGTTTAGCTCACTACTGTAGGGATAACGGTTTACTTCTCCATATTCACCGTGCAATGCATGCAGTTATTGATAGACAAAAAAATCATGGTATGCACTTCCGTGTGTTAGCTAAAGCATTGCGTTTATCTGGTGGGGATCATATCCATGCCGGTACCGTTGTGGGTAAATTGGAAGGAGAACGTGAAGTCACTTCGGGCTTTGTTGATTTACTTCGTGATGATTATATAGAAAAAGACAGAAGTCGTGGCATCTATTTCACGCAAGATTGGGTATCTCTTCCAGGTGTCTTACCTGTAGCTTCCGG
>NA25 [organism=Aneura pinguis] [country=Thailand] [voucher=NA25]
AGATTGACTCATTATACACCCGAGTACGAGACGAAAGAAACGGATATTTTAGCAGCATTTCGTATGACCCCTCAACCTGGAGTACCACCGGAAGAAGCTGGGGCTGCGGTAGCTGCCGAATCCTCCACCGGTACCTGGACCACAGTTTGGACCGATGGCCTCACGAGTCTTGATCGTTACAAAGGTAGATGCTATGACATCGAACCTGTCGCTGGGGAAGATAATCAATATATCGCTTACGTGGCTTATCCCCTAGATTTGTTTGAAGAGGGTTCTGTTACAAATTTGTTCACCTCCATTGTCGGTAATGTATTCGGATTTAAGGCATTACGAGCCCTACGTCTTGAGGATTTACGAATCCCTCCATCTTATGTAAAAACTTTTCAAGGTCCACCTCATGGTATTCAGGTTGAAAGAGATAAATTGAATAAGTATGGTCGTCCTTTATTGGGATGTACAATAAAACCAAAATTGGGTTTATCTGCTAAGAATTACGGTAGAGCTGTATATGAGTGCCTACGAGGCGGACTCGATTTCACGAAAGATGACGAGAACGTAAATTCTCAACCATTTATGCGTTGGAGAGATCGCTTCCTTTTCGTAGCAGAATCCATTTTCAAATCCCAGGCAGAAACTGGCGAAATCAAGGGACATTACTCAAATGCTACCGCAGGTACGTCGGAAGAAATGTTGAAAAGAGCAGCATGTGCTAGAGAATTAGGTGTCCCTATTATTATGCATGATTACTTAACAGGTGGTTTCACTGCGAATACCAGTTTAGCTCACTACTGTCGAGATAACGGTTTACTTCTCCATATTCATCGTGCAATGCATGCAGTTATTGATAGACAAAAAAATCATGGTATGCACTTCCGTGTGTTAGCTAAAGCATTGCGTTTATCTGGTGGGGATCATATCCATGCCGGTACCGTTGTGGGTAAATTGGAAGGAGAACGTGAAGTCACTTCGGGCTTTGTTGATTCACTTCGTGATGATTATATAGAAAAAGACAGAAGTCGTGGCATCTATGTCACGCA
>NA24 [organism=Aneura pinguis] [country=Thailand] [voucher=NA24]
ACCCCCCCGAGTACGAGACGAAAGAAACGGATATTTTAGCAGCATTTCGTATGACCCCTCAACCTGGAGTACCACCGGAAGAAGCTGGGGCTGCGGTAGCTGCCGAATCCTCCCACCGGTACCTGGACCACAGTTTGGACCGATGGCCTCACGAGTCTTGATCGTTACAAAGGTAGATGCTATGACATCGAACCTGTCGCTGGGGAAGATAATCAATATATCGCTTACGTGGCTTATCCCCTAGATTTGTTTGAAGAGGGTTCTGTTACAAATTTGTTCACCTCCATCGTCGGTAATGTATTTGGATTCAAGGCATTACGAGCCCTACGTCTTGAGGATTTACGAATCCCTCCATCTTATGTAAAAACTTTTCAAGGTCCACCTCATGGTATTCAGGTTGAAAGAGATAAGTTGAATAAGTATGGTCGTCCTTTATTGGGATGTACAATAAAACCAAAATTGGGTTTATCTGCTAAGAATTACGGTAGAGCTGTATATGAGTGCCTACGAGGCGGACTTGATTTCACGAAAGATGACGAGAACGTGAATTCTCAACCATTTATGCGTTGGAGAGATCGCTTCCTTTTCGTAGCAGAAGCCATTTTCAAATCTCAGGCAGAAACTGGCGAAATCAAGGGACATTACTCAAACGCTACCGCAGGTACATCGGAAGAAATGTTGAAAAGAGCAGCATGTGCTAGAGACATAGGTGTCCCTATTATTATGCATGATTACTTAACAGGTGGTTTCACTGCGAATACCAGTTTAGCTCACTACTGTCGAGATAACGGTTTACTTCTCCATATTCATCGTGCAATGCATGCAGTTCTTGATAGACAAAAAAATCATGGTATGCACTTCCGTGTGTTAGCTAAAGCATTGCGTTTATCTGGTGGGGATCATATCCATGCCGGTACCGTTGTGGGTAAATTGGAAGGAGAACGTGAAGTCACTTCGGGCTTTGTTGATTTACTTCGTGATGATTATATAGAAAGAGACAGAAGTCGTGGCATCTATTTCACGCAGGATTGGGTATCTCTTCCAGGTGTATTACCTGTAGCCTCCGGAGGTATTCATGTTTGGCATATGCCTGCCCTATGCCGCTGTGCTGGCCGTTTGTGCTCA
>NA20 [organism=Aneura pinguis] [country=Thailand] [voucher=NA20]
TTATAGATTGACCTATTATACACCCGAGTACGAGACGAAAGAAACGGATATTTTAGCAGCATTTCGTATGACCCCTCAACCTGGAGTACCACCGGAAGAAGCTGGGGCTGCGGTGGCTGCCGAATCTTCCACCGGTACTTGGACCACAGTTTGGACCGATGGCCTCACGAGTCTGGATCGTTACAAAGGTCGATGCTATGATATCGAACCCGTCGCTGGGGAAGATAATCAATATATCGCTTACGTGGCTTATCCCCTAGATTTGTTTGAAGAGGGTTCTGTTACAAATTTGTTCACCTCCATCGTCGGTAATGTATTCGGATTTAAAGCATTACGAGCCATACGGCTTGAGGATTTACGAATCCCTCCATCTTATGTAAAAACTTTTCAAGGTCCACCTCATGGTATTCAGGTTGAAAGAGATAAGTTAAATAAGTATGGTCGTCCTTTGTTGGGATGTACAATAAAACCAAAATTGGGTCTATCTGCTAAGAATTACGGTAGAGCTGTATATGAGTGCCTACGAGGCGGACTTGATTTCACGAAAGATGACGAGAACGTAAATTCTCAACCATTTATGCGTTGGAGAGATCGCTTCCTTTTCGTAGCAGAAGCCATTTTCAAATCTCAGGCAGAAACTGGCGAAATCAAGGGACATTACTCAAATGCCACCGCAGGTACATCGGAAGAAATGTTGAAAAGAGCAGCATGTGCTAGAGAAATAGGTGTTCCTATTATTATGCATGATTACTTAACAGGTGGTTTCACTGCGAATACCAGTTTAGCTCACTACTGTAGGGATAACGGTTTACTTCTCCATATTCACCGTGCAATGCATGCAGTTATTGATAGACAAAAAAATCATGGTATGCACTTCCGTGTGTTAGCTAAAGCATTGCGTTTATCTGGTGGGGATCATATCCATGCCGGTACCGTTGTGGGTAAATTAGAAGGAGAACGTGAAGTCACTTCGGGCTTTGTTGATTTACTTCGTGATGATTATATAGAAAAAGACAGAAGTCGTGGCATCT
>NA19 [organism=Aneura pinguis] [country=Thailand] [voucher=NA19]
TTATAGATTGACCTATTATACACCCGAGTACGAGACGAAAGAAACGGATATTTTAGCAGCATTTCGTATGACCCCTCAACCTGGAGTACCACCGGAAGAAGCTGGGGCTGCGGTGGCTGCCGAATCTTCCACCGGTACTTGGACCACAGTTTGGACCGATGGCCTCACGAGTCTGGATCGTTACAAAGGTCGATGCTATGATATCGAACCCGTCGCTGGGGAAGATAATCAATATATCGCTTACGTGGCTTATCCCCTAGATTTGTTTGAAGAGGGTTCTGTTACAAATTTGTTCACCTCCATCGTCGGTAATGTATTCGGATTTAAAGCATTACGAGCCATACGGCTTGAGGATTTACGAATCCCTCCATCTTATGTAAAAACTTTTCAAGGTCCACCTCATGGTATTCAGGTTGAAAGAGATAAGTTAAATAAGTATGGTCGTCCTTTGTTGGGATGTACAATAAAACCAAAATTGGGTCTATCTGCTAAGAATTACGGTAGAGCTGTATATGAGTGCCTACGAGGCGGACTTGATTTCACGAAAGATGACGAGAACGTAAATTCTCAACCATTTATGCGTTGGAGAGATCGCTTCCTTTTCGTAGCAGAAGCCATTTTCAAATCTCAGGCAGAAACTGGCGAAATCAAGGGACATTACTCAAATGCCACCGCAGGTACATCGGAAGAAATGTTGAAAAGAGCAGCATGTGCTAGAGAAATAGGTGTTCCTATTATTATGCATGATTACTTAACAGGTGGTTTCACTGCGAATACCAGTTTAGCTCACTACTGTAGGGATAACGGTTTACTTCTCCATATTCACCGTGCAATGCATGCAGTTATTGATAGACAAAAAAATCATGGTATGCACTTCCGTGTGTTAGCTAAAGCATTGCGTTTATCTGGTGGGGATCATATCCATGCCGGTACCGTTGTGGGTAAATTAGAAGGAGAACGTGAAGTCACTTCGGGCTTTGTTGATTTACTTCGTGATGATTATATAGAAAAAGACAGAAGTCGTGGCATCTATGTCACGCAAGATTGGGTATCTCTTCCAGGTGTCTTACCTGT
>JSPSU01 [organism=Aneura pinguis] [country=Thailand] [voucher=JSPSU01]
TTGACTCATTATACACCCGAATACGAGACGAAAGAAACGGATATTTTAGCAGCATTTCGTATGACCCCTCAACCTGGAGTACCACCGGAAGAAGCTGGGGCTGCGGTAGCTGCCGAATCCTCCACCGGTACCTGGACCACAGTTTGGACCGATGGCCTCACGAGTCTTGATCGTTACAAAGGTAGATGCTATGACATCGAACCTGTCGCCGGGGAAGATAATCAATATATCGCTGACGTGGCTTATCCCCTAGATTTGTTTGAAGAGGGTTCTGTTACAAATTTGTTCACCTCCATTGTCGGTTATGTATTTGGATTCAAGGCATTACGAGCCCTACGTCTTGAGGATTTACGAATCCCTCCATCTTATGTAAAAACTTTTCAAGGTCCACCTCAAGGTATTCAGGTTGAAAGAGATCAGTTGAATAAGTATGGTCGTCCTTTATTGGGATGTACAATAAAACCAAAATTGGGTTTATCTGCTAAGAATTACCGTCGAGCTGTATATGAGTGCCTACTAGGCGGACTTGATTTCACGAAAGATGACGAGAACGTGAATTCTCAACCATTTATGCGTTGGAGAGATCGCTTCCTTTTCGTAGCATAAGCCATTTTCAAATCTCAGGCAGAAACTGGCGAAATCAAGGGACATTACTCAAACGCTACCGCAGGTACATCGGAAGAAATGTTGAAAAGAGCAGCACGTGCTAGAGAAATAGGTGTCCCTATTATTATGCATGATTACTTAACAGGTGGTTTCACTGCGAAGACCAGTTTAGCTCACTACTGTCGAGATAACGGTTTACTTCTCCATATTCATCGTGCAATGCACGCAGTTCTTGATAGACAAAAAAATCATGGTATGCACTTCCATGTGTTAGCTAAAGCATTGCGTTTATCTCGTGGGGATCACATCCATGCCGGTACCG
>JSKB01 [organism=Aneura pinguis] [country=Thailand] [voucher=JSKB01]
GGTAACTTTACGACATAAGTACGAGACGAAGGAGACGGATATTTTAGCAGCATTTCGTATGACCCCTCAACCTGGAGTACCACCGGAAGAAGCTGGGGCTGCGGTAGCTGCCGAATCCTCCACCGGTACCTGGACCACAGTTTGGACCGATGGCCTCACTAGTCTTGATCGTTACAAAGGTAGTATGCTATGCACATCCTAACCTGTTCGCCAGGGCGAATATCATCCAATATATCGCTGTACGTGGCTTATTCCCTAGATTTGTTTGAACAGGGTTCTGTTACCAATTTATTCACCTCCATTGTCCGTTATGTATTTGGATTCTATCTATTCCGATCCCTACATCTTGACCATTTGCTAATCCCTCCCTCCAAAATAAACACACTTCCATTTCCCCCTCATCT
>BPL6 [organism=Calycularia crispula] [country=Thailand] [voucher=BPL6]
CTTATCCTTTAGATTTATTCGAAGAAGGTTCAGTCACGAACCTGTTCACTTCTATCGTGGGTAATGTATTCGGATTTAAAGCTTTACGAGCTTTGCGTCTCGAAGATCTGCGGATTCCTCCAGCTTATACAAAAACTTCCCAAGGTCCACCCCATGGTATCCAAGTCGAGAGAGATAAATTGAATAAATATGGTCGTCCTTTATTGGGATGTACTATCAAACCAAAATTGGGTTTATCCGCCAAAAATTATGGCAGAGCTGTATACGAATGCCTTCGCGGTGGGCTCGATTTCACAAAGGATGATGAAAATGTGAATTCCCAACCATTTATGCGTTGGAGAGATCGTTTCCTGTTCGTAGCAGAAGCTATTTTCAAATCTCAAGCAGAAACAGGCGAAATCAAGGGGCATTATTTGAATGCTACTGCAGGTACATCCGAAGAAATGATGAAAAGAGCAGCATGTGCTAGAGAATTGGGCGCACCTATTGTTATGCATGACTATCTCACGGGTGGCTTTACCGCAAATACCAGTTTAGCTCATTATTGCCGAGATAATGGTTTACTTCTTCACATTCACCGTGCAATGCATGCGGTTATCGATAGACAAAAAAATCACGGTATGCACTTCCGCGTATTGGCTAAAGCGTTGCGTTTATCCGGTGGAGATCACGTCCATGCCGGTACTGTTGTAGGTAAGCTTGAAGGAGAGCGCGAAGTAACCCTAGGCTTTGTGGATCTGCTTCGCGATGATTATATAGAAAAAGATAGAAGTCGTGGTATTTATTTTACGCAAGATTGGGTTTCTTTGCCGGGCGTTTTACCTGTAGCGTCTGGAGGTATTCACGTTTGGCACATGCCGGCTTTAACCGAAATTTTTGG
>BPL2 [organism=Aneura pinguis] [country=Thailand] [voucher=BPL2]
TATACACCCGAGTACGAGACGAAAGAAACGGATATTTTAGCAGCATTTCGTATGACCCCTCAACCTGGAGTACCACCGGAAGAAGCTGGGGCTGCGGTGGCTGCCGAATCTTCCACTGGTACTTGGACCACAGTTTGGACCGATGGCCTCACGAGTCTGGATCGTTACAAAGGTCGATGCTATGATATCGAACCCGTCGCTGGGGAAGATAATCAATATATCGCTGACGTCGCTTATCCCCTAGATTTGTTTGAAGAGGGTTCTGTTACAAATTTGTTCACCTCCATCGTCGGTAATGTATTCGGATTTAAAGCATTACGAGCCATACGGCTTGAGGATTTACGAATCCCTCCATCTTATGTAAAAACTTTTCAAGGTCCACCTCATGGTATTCAGGTTGAAAGAGATAAGTTAAATAAGTATGGCCGTCCTTTGTTGGGATGTACAATAAAACCAAAATTGGGTCTATCTGCTAAGAATTACGGTAGAGCTGTATATGAGTGCCTACGAGGCGGACTTGATTTCACGAAAGATGACGAGAACGTAAATTCTCAACCATTTATGCGTTGGAGAGATCGCTTCCTTTTCGTAGCAGAAGCCATTTTCAAATCTCAGGCAGAAACTGGCGAAATCAAGGGACATTACTCAAATGCCACCGCAGGTACATCGGAAGAAATGTTGAAAAGAGCAGCATGTGCTAGAGAAATAGGTGTCCCTATTATTATGCATGATTACTTAACAGGTGGTTTCACTGCGAATACCAGTTTAGCTCACTACTGTAGGGATAACGGTTTACTTCTCCATATTCACCGTGCAATGCATGCAGTTATTGATAGACAAAAAAATCATGGTATGCACTTCCGTGTGTTAGCTAAAGCATTGCGTTTATCTGGTGGGGATCATATCCATGCCGGTACCGTTGTGGGTAAATTAGAAGGAGAACGTGAAGTCACTTCGGGCTTTGTTGATTTACTTCGTGATGATTATATAGAAAAAGACTGAAGTCGTGGCATCTATTTCACGCAGGATTGGGTATCTCTTCCAGGTGTCTTACCTGTAGCTTCCGGAGGTATTCATGTTTGGCACATGCCTGCCCTAACTGAAATTT
