# Supplementary material for: Integrative approaches to a revision of the liverwort in genus Aneura (Aneuraceae, Marchantiophyta) from Thailand
Source: PeerJ. 2023 Oct 24;11:e16284. doi: 10.7717/peerj.16284 (PMC10607200; doi:10.7717/peerj.16284)
Supplement: Supplemental Information 7 [file peerj-11-16284-s007.fasta]

>SCOS2701 [organism=Aneura pinguis] [country=Thailand] [voucher=SCOS2701 as Aneura sp.]
AGTGATTGTTCCCATATGCAGGGAAACCTAGGTTGTAAACATATTAGGCAATCCTGAGCCAACTTTCGATTATGAAATAGGTGCAGAGACTCGAAGGGAACCATCCTAACCAAAAACTTAGTAATCACTGACAAATATTTCAATAATCTTATTATCTAGTGAAATCGGTAGTCAGGGATTCATAGATAGAGATGAAGAGAGAGTCCGTTCTCACTGGTCATATATTTATATCCATTATATCTATTCGGCCGCGGTGCAAAGCGTCGTGGGAAGAAAATCCGTTGGCTTAACAGACCGTGAGGGTTCAAGTCCCTCCACCCCCAAGAATCCTCGGAAACCAATTTCACGCAGTTCGAACTAATAGAAATCCATAAAATTCCTATGCTGTGATTGCATGGAATAAACTCGCCGGGATAGCTCAGTTGGTAGAGCAGAGGATTGAAAATCCTCGTGTC
>SCOS2695 [organism=Aneura pinguis] [country=Thailand] [voucher=SCOS2695 as Aneura maxima]
CGACTGAGTGATTGTTCCCATATGCAGGGAAACCTAGGTTGTAAACATATTAGGCAATCCTGAGCCAACTTTCGATTATGAAATAGGTGCAGAGACTCGAAGGGAACCATCCTAACCAAAAACTTAGTAATCACTGACAAATATTTCAATAATCTTATTATCTAGTGAAATCGGTAGTCAGGGATTCATAGATAGAGATGAAGAGAGAGTCCGTTCTCACTGGTCATATATTTATATCCCTTATATCTATTCGGCCGCGGTGCAAAGCGTCGTGGGAAGAAAATCCGTTGGCTTAACAGACCGTGAGGGTTCAAGTCCCTCCACCCCCAAGAATCCTCGGAAACCAATTTCACGCATTTCGAACTAATAGAAATCCATAAAATTCCTATGCTGTGATTGCATGGAATAAACTCGCCCGGATAGCTCAGTTGGTAGAGCACAGGATTGAAAATCCTCGTGTCAAAATTTCAAAT
>SCOS1570 [organism=Aneura pinguis] [country=Thailand] [voucher=SCOS1570 as Aneura maxima]
TCGACTGAGTGATTGTTCCCATATGCAGGGAAACCTAGGTTGTAAACATATTAGGCAATCCTGAGCCAACTTTCGATTCTGAAATAGGTGCAGAGACTCGAAGGGAACCATCCTAACCAAAAACTTAGTAATCACTGACAAATATTTCAATAATCTTATTATCTAGTGAAATCGGTAGTCAGGGATTCATAGATAGAGATGAAGAGAGAGTCCGTTCTCACTGGTCATATATTTATATCCATTATATCTATTCGGCCGCGGTGCAAAGCGTCGTGGGAAGAAAATCCGTTGGCTTAACAGACCGTGAGGGTTCAAGTCCCTCCACCCCCAGTCAGTAAAGAATCCTCGGAAACCAATTTCACGCAGTTCGAACTAATAGAAATCCATAAAATTCCTATGCTGCGATTGCATGGAATAAACTCGCCGGGATAGCTCAGTTGGTAGAGCAGAGGATTGAAAATCTCTCGTGTCACAGGTTTCAAATA
>SCOS1373 [organism=Aneura pinguis] [country=Thailand] [voucher=SCOS1373 as Aneura sp.]
CGACTGAGTGATTGTTCCCATATGCAGGGAAACCTAGGTTGTAAACATATTAGGCAATCCTGAGCCAACTTTCGATTCTGAAATAGGTGCAGAGACTCGAAGGGAACCATCCTAACCAAAAACTTAGTAATCACTGACAAATATTTCAATAATCTTATTATCTAGTGAAATCGGTAGTCAGGGATTCATAGATAGAGATGAAGAGAGAGTCCGTTCTCACTGGTCATATATTTATATCCATTATATCTATTCGGCCGCGGTGCAAAGCGTCGTGGGAAGAAAATCCGTTGGCTTAACAGACCGTGAGGGTTCAAGTCCCTCCACCCCCAGTCAGTAAAGAATCCTCGGAAACCAATTTCACGCAGTTCGAACTAATAGAAATCCATAAAATTCCTATGCTGCGATTGCATGGAATAAACTCGCCGGGATAGCTCAGTTGGTAGAGCAGAGGATTGAAAATCCTCGTGTC
>SCOS1091 [organism=Lobatiriccardia sp.] [country=Thailand] [voucher=SCOS1091 as Aneura sp.]
AAAACCTAGGATATAGACATATTAGGCAATCCTGAGCCAAATTTCATTCATGAAATAGGTGCAGAGACTCGAAGAGAACCATCCCAACCAAAGAATTAATAATTAATGACAGGAATGGAATGAGTAGAGATTCGAAAACGCGGATGAAGAGAGAGTCCGTTCTCACTAGCCATATATGCATCTGGCTGCGGTGCAAATCGTCGTGAGAAGAAAATCCGTTGGCTTCACAGACCGTGAGGGTTCAAGTCCCTCCACCCCCGATCAGTGAGGAGTTCTGTAGGAATAATAGGCTAGATCTCAGACATTTCATTAGCAATCAATAAAATTTTTATGTCGTGATGGTCTAGAATTGACTTGCCGGGATAGCTCAGTCGGTAGAGCGGAGGATTGAAAATCCTCGTGTCCCGT
>SCOS412 [organism=Lobatiriccardia sp.] [country=Thailand] [voucher=SCOS412 as Aneuraceae]
GAGCCAAATTTCATTCATGAAATAGGTGCAGAGACTCGAAGAGAACCATCCCAACCAAAGAATTAATAATTAATGACAGGAATGGAATGAGTAGAGATTCGAAAACGCGGATGAAGAGAGAGTCCGTTCTCACTAGCCATATATGCATCTGGCTGCGGTGCAAATCGTCGTGAGAAGAAAATCCGTTGGCTTCACAGACCGTGAGGGTTCAAGTCCCTCCACCCCCAATCAGTGAGGAGTTCTGTAGGAATAATAGGCTAAATCTCAAACATTTCATTAGCAATCAATAAAATTTTTATGTCGTGATGGTCTAGAATTGACTTGCCGGGATAGCTCAGTCGGTAGAGCAGAGGATTGAAAATCCTCGTGTCACAGGTTCAAATA
>SCAC318 [organism=Lobatiriccardia coronopus] [country=Thailand] [voucher=SCAC318]
ATCGGTAGACGCTACGGATTTAATTTAATTGAGCCTTAGTAGAGAAATCGACTTAGTGATCGTTCCCATATCCAGGAAAACCTAGGATATAGACATATTAGGCAATCCTGAGCCAAATTTCATTCATGAAATAGGTGCAGAGACTCGAAGAGAACCATCCCAACCAAAGAATTAATAATTAATGACAGGAATGGAATGAGTAGAGATTCGAAAACGCGGATGAAGAGAGAGTCCGTTCTCACTAGCCATATATGCATCTGGCTGCGGTGCAAATCGTCGTGAGAAGAAAATCCGTTGGCTTCACAGACCGTGAGGGTTCAAGTCCCTCCACCCCCAATCAGTGAGGAGTTCTGTAGGAATAATAGGCTAAATCTCAAACATTTCATTAGCAATCAATAAAATTTTTATGTCGTGATGGTCTAGAATTGACTTGCCGGGATAGCTCAGTCGGTAGAGCAGAGGATTGAAAATCATCGTGTCACA
>PTEK001 [organism=Aneura pinguis] [country=Thailand] [voucher=PTEK01]
AGACTCAGAGGGAACCATCCTAACCAAAAAATTACCAATCACTGACAAATATTTAAATAATCCTATTATCTGGTGAAATCGGTAGTCAGGGATTTGAAGATGGAGATGAAGAGAGAGTCCGTTCTCACTGGTCATATATTTATATTCATTATATCTATTCGGCTGCGGTGCAAAGCGTCGTGGGAAGAAAATCCGTTGGCTTCACAGACCGTGAGGGTTCAAGTCCCTCCACCCCCAATCGGTAAAGAATCCGCAGAAATCAAATTTCTGCGCATTTCGAACTAGTAGAAATCCATGAAATTCCTATGATGCTATTGCATGGAATAAACTCGCCGGGATAGCTCAGTCGGAAGAGCAGAGGATTGAAAATCCTCGTGTCACCAGTTTCAAATAGACTCTTTGTTCCATTTTTTTTTCTTTCTCACTCGTTCCACTGCCA
>PNB10.67 [organism=Lobatiriccardia sp.] [country=Indonesia] [voucher= PNB10.67 as Aneura maxima]
AGACATATTAGGCAATCCTGAGCCAAATTTCATTCATGAAATAGGTGCAGAGACTCGAAGAGAACTATCCCAACCAAAGAATTAATAATTAATGACAGGAATGGAATGAGTAGAGATTCGAAAACGCGGATGAAGAGAGAGTCCGTTCTCACTAGCCATATATGCATCTGGCTGCGGTGCAAATCGTCGTGAGAAGAAAATCCGTTGGCTTCACAGACCGTGAGGGTTCAAGTCCCTCCACCCCCAATCAGTGAGGAGTTCTGTAGGAATAATAGGCTAAATCTCAAACATTTCATTAGCAATCAATAAAATTTTTATGTCGTGATGGTCTAGAATTGACTTGCCGGGATAGCTCAGTCGGTAGAGCAGAGGATTGAAAATCCTCGTGTCA
>PN1936 [organism=Aneura pinguis] [country=Thailand] [voucher=PN1936]
TCCTAACCAAAAACTTAGTAATCACTGACAAATATTTCAATAATCTTATTATCTAGTGAAATCGGTAGTCAGGGATTCATAGATAGAGATGAAGAGAGAGTCCGTTCTCACTGGTCATATATTTATATCCATTATATCTATTCGGCCGCGGTGCAAAGCGTCGTGGGAAGAAAATCCGTTGGCTTAACAGACCGTGAGGGTTCAAGTCCCTCCACCCCCAAGAATCCTCGGAAACCAATTTCACGCATTTCGAACTAATAGAAATCCATAAAATTCCTATGCTGTGATTGCATGGAATAAACTCGCCGGGATAGCTCAGTTGGTAGAGCAGAGGATTGAAAATCCTCGTGTCACCAGTTCAAATAGGCAAAATAGCTGACTTGCTACTATGTCAACGGGACGGTGCAGGAATTC
>NS011 [organism=Aneura pinguis] [country=Thailand] [voucher=NS011]
CTTCTGCTTTTCGAACCCATATGCGAGGCAACCTAAGTTGTTTCATCTTCTGCAATCCGGTGCCAAATTTCTTTTTTTTAATGGGTGCAGACACGAAAGGGAACCATCCAAACCAAAAAATTAGCCAGCTGGGGCCAATATTTTAATAATCCTATTATCTGGTGAAATTGGTAGTCATGGATTTGAACATGGAGAAGAAGATAGAGTCCGTTCTCACTGGTCATATATTTATATCCATTATATCTATTTGGCCGCGGTGCAAAGCGTCGTGGGAAGAAAATCCGTTGGCTTCACAGACCGTGAGGGTTCAAGTCCCTCCACCCCCAATTGGTGAAAAATTCGCAGAAACCAATTTTACGCATTTCGAACTAGTAAAAATCCATGAAATTCCTATGATATGATTGCATGGAATAAACTCGCCGGGATAGCTCAGTCGGTAGAGCAGAGGATTGAAAATCATCGTGTCACCAGTTCAAAT
>NS02 [organism=Aneura pinguis] [country=Thailand] [voucher=NS02 as Aneura maxima]
CCTAGGTTGTAAACATATTAGGCAATCCTGAGCCAACTTTCGATTATGAAATAGGTGCAGAGACTCAAAGGGAACCATCCTAACCAAAAAATTAGCAATCACTGACAAATATTTAAATAATCCTATTATCTGGTGAAATTGGTAGTCAGGGATTTGAAGATGGAGATGAAGAGAGAGTCCGTTCTCACTGGTCATATATTTATATTCATTATATCTATTCGGCTGCGGTGCAAAGCGTCGTGGGAAGAAAATCCGTTGGCTTCACAGACCGTGAGGGTTCAAGTCCCTCCACCCCCAATCGGTAAAGAATCCGCAGAAATCAAATTTCTGCGCATTTCGAACTAGTAGAAATCCATGAAATTCCTATGATGCTATTGCATGGAATAAACTCGCCGGGATAGCTCAGTCGGTAGAGCAGAGGATTGAAAATCCTCGTGTCACCAGTTCAAAT
>NAPSU01 [organism=Aneura pinguis] [country=Thailand] [voucher=NAPSU01 as Aneura sp.]
CTAGGTTGTAAACATATTAGGCAATCCTGAGCCAACTTACGATTATGAAATAGGTGCAGAGACTCAAAGGGAACCATCCTAACCAAAAAATTAGCAATCACTGACAAATATTTAAATAATCCTATTATCTGGTGAAATCGGTAGTCAGGGATTTGAAGATGGAGATGAAGAGAGAGTCCGTTCTCACTGGTCATATATTTATATTCATTATATCTATTCGGCTGCGGTGCAAAGCGTCGTGGGAAGAAAATCCGTTGGCTTCACAGACCGTGAGGGTTCAAGTCCCTCCACCCCCAATCGGTAAAGAATCCGCAGAAATCAAATTTCTGCGCATTTCGAACTAGTAGAAATCCATGAAATTCCTATGATGCTATTGCATGGAATAAACTCGCCGGGATAGCTCAGTCGGTAGAGCAGAGGATTGAAAATCCTCGTGTCA
>NA49 [organism=Aneura pinguis] [country=Thailand] [voucher=NA49]
GAATCGACTGAGTGATTGTTCCCATATGCAGGGAAACCTAGGTTGTAAACATATTAGGCAATCCTGAGCCAACTTTCAATTATGAAATAGGTGCAGAGACTCAAAGGGAACCATCCTAACCAAAAAATTAGTAATCACTGACAAATATTTTAATAATCCTATTATCTGGTGAAATTGGTAGTCAGGGATTTGAAGATGGAGATGAAGAGAGAGTCCGTTCTCACTGGTCATATATTTATATCCATTATATCTATTTGGCCGCGGTGCAAAGCGTCGTGGGAAGAAAATCCGTTGGCTTCACAGACCGTGAGGGTTCAAGTCCCTCCACCCCCAATTGGTGAAAAATTCGCAGAAACCAATTTTACGCATTTCGAACTAGTAAAAATCCATGAAATTCCTATGATATGATTGCATGGAATAAACTCGCCGGGATAGCTCAGTCGGTAGAGCAGAGGATTGAAAATCATCGTGTCACAGTTTCAAATTAAAAGAGA
>NA48 [organism=Aneura pinguis] [country=Thailand] [voucher=NA48]
GAATCGACTGAGTGATTGTTCCCATATGCAGGGAAACCTAGGTTGTAAACATATTAGGCAATCCTGAGCCAACTTTCAATTATGAAATAGGTGCAGAGACTCAAAGGGAACCATCCTAACCAAAAAATTAGTAATCACTGACAAATATTTTAATAATCCTATTATCTGGTGAAATTGGTAGTCAGGGATTTGAAGATGGAGATGAAGAGAGAGTCCGTTCTCACTGGTCATATATTTATATCCATTATATCTATTTGGCCGCGGTGCAAAGCGTCGTGGGAAGAAAATCCGTTGGCTTCACAGACCGTGAGGGTTCAAGTCCCTCCACCCCCAATTGGTGAAAAATTCGCAGAAACCAATTTTACGCATTTCGAACTAGTAAAAATCCATGAAATTCCTATGATATGATTGCATGGAATAAACTCGCCGGGATAGCTCAGTCGGTAGAGCAGAGGATTGAAAATCATCGTGTCACAGTTTCAAATAATTAGATGTGGGGG
>NA47 [organism=Aneura pinguis] [country=Thailand] [voucher=NA47]
GAATCGACTGAGTGATTGTTCCCATATGCAGGGAAACCTAGGTTGTAAACATATTAGGCAATCCTGAGCCAACTTTCAATTATGAAATAGGTGCAGAGACTCAAAGGGAACCATCCTAACCAAAAAATTAGTAATCACTGACAAATATTTTAATAATCCTATTATCTGGTGAAATTGGTAGTCAGGGATTTGAAGATGGAGATGAAGAGAGAGTCCGTTCTCACTGGTCATATATTTATATCCATTATATCTATTTGGCCGCGGTGCAAAGCGTCGTGGGAAGAAAATCCGTTGGCTTCACAGACCGTGAGGGTTCAAGTCCCTCCACCCCCAATTGGTGAAAAATTCGCAGAAACCAATTTTACGCATTTCGAACTAGTAAAAATCCATGAAATTCCTATGATATGATTGCATGGAATAAACTCGCCGGGATAGCTCAGTCGGTAGAGCAGAGGATTGAAAATCCTCGTGTCACAGTTTTCAAAAAAAAAAATATAGGGGTGTGGGC
>NA46 [organism=Aneura pinguis] [country=Thailand] [voucher=NA46]
GAATCGACTGAGTGATTGTTCCCATATGCAGGGAAACCTAGGTTGTAAACATATTAGGCAATCCTGAGCCAACTTTCAATTATGAAATAGGTGCAGAGACTCAAAGGGAACCATCCTAACCAAAAAATTAGTAATCACTGACAAATATTTTAATAATCCTATTATCTGGTGAAATTGGTAGTCAGGGATTTGAAGATGGAGATGAAGAGAGAGTCCGTTCTCACTGGTCATATATTTATATCCATTATATCTATTTGGCCGCGGTGCAAAGCGTCGTGGGAAGAAAATCCGTTGGCTTCACAGACCGTGAGGGTTCAAGTCCCTCCACCCCCAATTGGTGAAAAATTCGCAGAAACCAATTTTACGCATTTCGAACTAGTAAAAATCCATGAAATTCCTATGATATGATTGCATGGAATAAACTCGCCGGGATAGCTCAGTCGGTAGAGCAGAGGATTGAAAATCCTCGTGTCACAGGTTTTCAAAAAAAAATAAATGTTTA
>NA44 [organism=Calycularia crispula] [country=Thailand] [voucher=NA44]
TGACCAAGTGACCGTTTCCATATTCAGGAAAACTTGAATTGTAGAAAACACATTAGGTAATCCTGAGCCAAATTTTGTTTACGAAATAGGTGCAGAGACTCGAAGGAAACTATCGCAACGAAAAAATTCACTATTTTCAGCTGTTGTTCCATTCCACCACTGCAAAGTCGTGATGGGAAAGTAATGGTAGTAACAGAAGAGAAAATGAGTAGTAATAATGAATGTTCATATAATTACTATTCTTTTAAAAATGGTTACGAACGAGGATAAAGGGAGAGTCCATTTCTACCAGCTGTATTCAGCAGCGATGCATATCGTGGTAGAAAGAAAATCCGTTGGCTTTATAGACCGTGAGGGTTCAAGTCCCTCTACCCCCATTGAAAACTTTCGAAAGATTTGAGTAATTCGACACAATACCATAGAAAATTGACACCACTTTCACTTTCGTGTTACGATTAGCTGGAATCGCTGGAATAGCTTACTTGGTAGAGGACAGGACTGAAAATCCTCGTGTCACCATTCCAAAT
>NA32 [organism=Riccardia sp.] [country=Thailand] [voucher=NA32]
TAACTGAATGATTGTTTCCACATCCGGAAAACCTCGGGTGTAACATATCAGGTAATCCTGAGCCAAATTTCAAATTTTGAAATAGGTGCAGAGACTCGAAGGAAATCATTCCAATTTAAAATTTTCAATCAGTAATGAATATTTTTTGAATTATCATTTCTAAGTGAGCCAAAAAATTATATATCAAACTAATACTCACGGATTAAAAAAACAAAGGGATGAAGAGAGAGTCCGTTCTCACTAGCTAGACCTGCAACTAGCGACGCTTAAAATCGTCCTGAGAAGAAAATTCGTTGGCTTCATAGACCGTGAGGGTTCAAGTCCCTCCACCCCCACTGAACAAAGACAAAAAAAGAATCAGCTAAAAAAGTGAAAAAATTTTTATAAAATTACTGATTAATACAATTTTATTTATCATCAGGATAAAAAACTCGCCGGGATAGTCTCATTAGGTAGAGAGAGGATTGAAAATCCTCGTGTCACAGTTTCAAAA
>NA30 [organism=Aneura pinguis] [country=Thailand] [voucher=NA30]
CGACTGAGTGATTGTTCCCATATGCAGGGAAACCTAGGTTGTAAACATATTAGGCAATCCTGAGACAACTTTCGATTATGAAATAGGTGCAGAGACTCGAAGGGAACCATCCTAACCAAAAACTTAGTAATCACTGACAAATATTTCAATAATCTTATTATCTAGTGAAATCGGTAGTCAGGGATTCATAGATAGAGATGAAGAGAGAGTCCGTTCTCACTGGTCATATATTTATATCCATTATATCTATTCGGCCGCGGTGCAAAGCGTCGTGGGAAGAAAATCCGTTGGCTTAACAGACCGTGAGGGTTCAAGTCCCTCCACCCCCAAGAATCCTCGGAAACCAATTTCACGCAGTTCGAACTAATAGAAATCCATAAAATTCCTATGCTGTGATTGCATGGAATAAACTCGCCGGGATAGCTCAGTTGGTAGAGCAGAGGATTGAAAATCCTCGTGTCAAGTTCTCAATT
>NA29 [organism=Aneura pinguis] [country=Thailand] [voucher=NA29]
CGACTGAGTGATTGTTCCCATATGCAGGGAAACCTAGGTTGTAAACATATTAGGCAATCCTGAGCCAACTTTCGATTCTGAAATAGGTGCAGAGACTCGAAGGGAACCATCCTAACCAAAAACTTAGTAATCACTGACAAATATTTCAATAATCTTATTATCTAGTGAAATCGGTAGTCAGGGATTCATAGATAGAGATGAAGAGAGAGTCCGTTCTCACTGGTCATATATTTATATTCATTATATCTATTCGGCCGCGGTGCAAAGCGTCGTGGGAAGAAAATCCGTTGGCTTAACAGACCGTGAGGGTTCAAGTCCCTCCACCCCCAGTCACTAAAGAATCCTCGGAAACCAATTTCACGCAGTTCAAACTAATAAAAATCCATAAAATTTCTATGCTGCAATTGCATGGAAAAAACTCGCCGGAATAGCTCACTTGGTAGAGCACAGGATTGAAAATCCTCGTGTCACAATTTCAAAA
>NA26 [organism=Aneura pinguis] [country=Thailand] [voucher=NA26]
CCTCTGAGTGATTGTTCCCATATGCGAGGAAACCTAGGTTGTAATCATATTAGGCACTCCGGAGCCAACTTTCTATTATGAAATAGGTGCAGAGACTCAAAGGGAACCATCCTAACCAAAAAATTAGTAATCACTGACCCATATTTTAATAATCCTATTATCTGGTGAAATTGGGAGTCAGGGATTTGAAGATGGAGATGAAGAGAGAGTCCGTTCTCACTGGTCATATATTTATATTCATTATATCTATTTGGCCGCGGTGCAAAGCGTCGTGGGAAGAAAATCCGTTGGCTTCACAGACCGTGAGGGTTCAAGTCCCTCCACCCCCAATTGGTGAAAAATACGCAGAAACCAATTTTGCGCATTTCGAACTAGTAAAAATCCATGAAATTCCTATGATATGATTGCATGGAATAAACTCGCCGGGATAGCTCAGTCGGTAGAGCAGAGGATTGAAAATCCTCGTGTCACAGGTTCAAAT
>NA24 [organism=Aneura pinguis] [country=Thailand] [voucher=NA24]
CGACTGAGTGATTGTTCCCATATGCAGGGAAACCTAGGTTGTAAACATATTAGGCAATCCTGAGCCAACTTTCGATTATGAAATAGGTGCAGAGACTCAAAGGGAACCATCCTAACCAAAAAATTAGCAATCACTGACAAATATTTAAATAATCCTATTATCTGGTGAAATTGGTAGTCAGGGATTTGAAGATGGAGATGAAGAGAGAGTCCGTTCTCACTGGTCATATATTTATATTCATTATATCTATTCGGCTGCGGTGCAAAGCGTCGTGGGAAGAAAATCCGTTGGCTTCACAGACCGTGAGGGTTCAAGTCCCTCCACCCCCAATCGGTAAAGAATCCGCAGAAATCAAATTTCTGCGCATTTCGAACTAGTAGAAATCCATGAAATTCCTATGATGCTATTGCATGGAATAAACTCGCCGGGATAGCTCAGTCGGTAGAGCAGAGGATTGAAAATCCTCGTGTCACCAGTTCAAAT
>NA20 [organism=Aneura pinguis] [country=Thailand] [voucher=NA20]
CGACTGAGTGATTGTTCCCATATGCAGGGAAACCTAGGTTGTAAACATATTAGGCAATCCTGAGCCAACTTTCAATTATGAAATAGGTGCAGAGACTCAAAGGGAACCATCCTAACCAAAAAATTAGTAATCACTGACAAATATTTTAATAATCCTATTATCTGGTGAAATTGGTAGTCAGGGATTTGAAGATGGAGATGAAGAGAGAGTCCGTTCTCACTGGTCATATATTTATATCCATTATATCTATTTGGCCGCGGTGCAAAGCGTCGTGGGAAGAAAATCCGTTGGCTTCACAGACCGTGAGGGTTCAAGTCCCTCCACCCCCAATTGGTGAAAAATTCGCAGAAACCAATTTTACGCATTTCGAACTAGTAAAAATCCATGAAATTCCTATGATATGATTGCATGGAATAAACTCGCCGGGATAGCTCATTCGGTAGAGCAGAGGATTGAAAATCCTCGTGTACCGTTTTAAAA
>NA19 [organism=Aneura pinguis] [country=Thailand] [voucher=NA19]
CGACTGAGTGATTGTTCCCATATGCAGGGAAACCTAGGTTGTAAACATATTAGGCAATCCTGAGCCAACTTTCAATTATGAAATAGGTGCAGAGACTCAAAGGGAACCATCCTAACCAAAAAATTAGTAATCACTGACAAATATTTTAATAATCCTATTATCTGGTGAAATTGGTAGTCAGGGATTTGAAGATGGAGATGAAGAGAGAGTCCGTTCTCACTGGTCATATATTTATATCCATTATATCTATTTGGCCGCGGTGCAAAGCGTCCTGGGAAGAAAATCCGTTGGCTTCACAGACCGTGAGGGTTCAAGTCCCTCCACCCCCAATTGGTGAAAAATTCGCAGAAACCAATTTTACGCATTTCGAACTAGTAAAAATCCATGAAATTCCTATGATATGATTGCATGGAATAAACTCGCCGGGATAGCTCAGTCGGTAGAGCAGAGGATTGAAAATCCTCGTGTCACAGTTTCAAAT
>JSPSU01 [organism=Aneura pinguis] [country=Thailand] [voucher=JSPSU01]
TGACTGAGTGATTGTTCCCATATGCAGGGAAACCTAGGTTGTAAACATATTAGGCAATCCTGAGCCAACTTTCGATTATGAAATAGGTGCAGAGACTCAAAGGGAACCATCCTAACCAAAAAATTAGCAATCACTGACAAATATTTAAATAATCCTATTATCTGGTGAAATCGGTAGTCAGGGATTTGAAGATGGAGATGAAGAGAGAGTCCGTTCTCACTGGTCATATATTTATATTCATTATATCTATTCGGCTGCGGTGCAAAGCGTCGTGGGAAGAAAATCCGTTGGCTTCACAGACCGTGAGGGTTCAAGTCCCTCCACCCCCAATCGGTAAAGAATCCGCAGAAATCAAATTTCTGCGCATTTCGAACTAGTAGAAATCCATGAAATTCCTATGATGCTATTGCATGGAATAAACTCGCCGGGATAGCTCAGTCGGTAGAGCACAGGATTGAAAATCCTCGTGTCCCGGTTTCAAAA
>JSKB01 [organism=Aneura pinguis] [country=Thailand] [voucher=JSKB01]
AAATCGGTAGACGCTACGGACTTAATTTGATCGAGCCTCAGTGGAGAAATTGACTGAGTGATTGTTCCCATATGCAGGGAAACCTAGGTTGTAAACATATTAGGCAATCCTGAGCCAACTTTCGATTATGAAATAGGTGCAGAGACTCAAAGGGAACCATCCTAACCAAAAAATTAGCAATCACTGACAAATATTTAAATAATCCTATTATCTGGTGAAATCGGTAGTCAGGGATTTGAAGATGGAGATGAAGAGAGAGTCCGTTCTCACTGGTCATATATTTATATTCATTATATCTATTCGGCTGCGGTGCAAAGCGTCGTGGGAAGAAAATCCGTTGGCTTCACAGACCGTGAGGGTTCAAGTCCCTCCACCCCCAATCGGTAAAGAATCCGCAGAAATCAAATTTCTGCGCATTTCGAACTAGTAGAAATCCATGAAATTCCTATGATGCTATTGCATGGAATAAACTCGCCGGGATAGCTCAGTCGGTAGAGCAGAGGATTGAAAATCCTCGTGTCA
>BPL6 [organism=Calycularia crispula] [country=Thailand] [voucher=BPL6]
TGACCAAGTGATCGTTTCCATATTCAGGAAAACTTGGATTGTAGAAAACACATCAGGTAATCCTGAGCCAAATTTTGTTTACGAAATAGGTGCAGAGACTCGAAGGAAACTATCGCAACGAAAAAATTCGCTATTTGCAGCTATTGTTCCATTCCACCACTGCAAAGTCCTGATGGGAAAGTAATGGTAGCAACAGAAGAAAAAATGAGTAGTAATAATGAATGTTCATGGAATTACTACTTTTTTAGAAATGGTTACGAACGAGGATAAAGGGAGAGTCCGTTTCTACTAGCTGTATTCAGCAGCGATGCAAATCGTGGTAGAAAGAAAATCCGTTGGCTTTATAGACCGTGAGGGTTCAAGTCCCTCTACCCCCATTGAAAACTTCCGAAAGATTTGAGTAATTCGACGCAATACCATGAATATTGACACAACTTTCATTTTTGTGTTACAATTAGCTGGAATCGCTGGAATAGCTCACTTGGTAGAGGACAGGACTGAAAATCCTCGTGTCACAGATTCAAAT
>BPL2 [organism=Aneura pinguis] [country=Thailand] [voucher=BPL2]
ACTGAGTGATTCGTTCCCATATGCGGGGAAACCTAGGTTGTAAACATATTATGCAATCCGGAGCCAACTTTCAATTATGAAATAGGTGCAGACACTCAAAGGCGAACCATCCTAACCAAAAAATTAGTAATCACTGACAAATATTTTAATAATCCTATTATCTGGTGAAATTGGTAGTCAGGGATTTGAAGATGGAGATGAAGAGAGAGTCCGTTCTCACTGGTCATATATTTATATCCATTATATCTATTTGGCCGCGGTGCAAAGCGTCGTGGGAAGAAAATCCGTTGGCTTCACACACCGTGAGGGTTCAAGTCCCTCCACCCCCAATTGGTGAAAAATACGCAGAAACCAATTTTACGCATTTCGAACTAGTAAAAATCCATGAAATTCCTATGATATGATTGCATGGAATAAACTCGCCGGGATAGCTCAGTCGGTAGAGCAGAGGATTGAAAATCATCGTGTCACAAGTTCAAAT
