# Supplementary material for: Integrative approaches to a revision of the liverwort in genus Aneura (Aneuraceae, Marchantiophyta) from Thailand
Source: PeerJ. 2023 Oct 24;11:e16284. doi: 10.7717/peerj.16284 (PMC10607200; doi:10.7717/peerj.16284)
Supplement: Supplemental Information 8 [file peerj-11-16284-s008.fasta]

>SCOS2701 [organism=Aneura pinguis] [country=Thailand] [voucher=SCOS2701 as Aneura sp.]
CTGAACATAATATCCTTATGCACCCGTTTCACATGTTAGGTGTTGCTGGTGTATTTGGAGGTTCTTTATTCAGTGCTATGCATGGTTCCCTTGTAACTTCTAGTTTGATTCGAGAAACTACCGAAAATGAATCCGCTAATGCAGGTTATAAATTTGGTCAAGAAGAAGAAACTTATAACATTGTAGCTGCTCATGGATATTTTGGTAGATTAATCTTTCAATACGCTAGTTTCAACAATTCCCGTTCACTGCATTTCTTCCTGGCTGCTTGGCCTGTTGCAGGTATTTGGTTCACCGCTTTAGGTATCAGTACCATGGCTTTTAATCTGAATGGTTTTAATTTCAACCAATCTGTAGTTGATAGCCAAGGTCGTGTAATCAACACCTGGGCAGATATAATCAACCGTGCCAACCTTGGTATGGAATTTATGCATGAACGTAACCCCCACAATTTTCCTCTAAATCTACCCCCCATCAAACCTCCTGCTATTAATGGTTAGGACTTTTTAATAGCGGAATGAAAGAATGAGATAGATTATTTGGATTTAGAACCAGAAAAATCGAAATTTTCGAGGGATAGGAAGGAAAAAGAAAGAAAAATAACGACTTGTGGGATCCCAAATCCTAGAGGGCGTTATTTTCGATCGATGTAGGGAAAAGGGGATATGTAGGTGGTTGGGGCGGACGTAGCCCAATGGATTAAGGCAGTGGATTGTGGA
>SCOS2695 [organism=Aneura pinguis] [country=Thailand] [voucher=SCOS2695 as Aneura maxima]
GAGCAGTAGGGAGACGTGCTATATCGTATTCGAGCGCTGTCCGCATATCCTTATGCACCCGTTTCTCATGTTAGGTGTTGCTGGTGTATTTGGAGGTTCTTTATTCGATGCTATGCATGGTTCCCTTGTAACTTCTAGTTTGATTCCCCAAACTACCGAAAATGAATCCGCGTATGCAGGTTATAAATTTGGTCAAGAACAATAAACTTATAACATTGTAGCTGCTCCCGGATATATCGGGAGATTAATCTTTCAGCACGCTAGTTTCAACAATTCCCGTTCTCTGCTTTTCTTCCTGGCTGCTTGGCCTGTTGCAGGTATTTGATTCACCGCGCCCGGTATCAGTACCATGGCTTTTAATCTGAATGGTTTTAATTTCAACCAATCTGTAGTTGATAGCCAAGGTCGTGTAATCAACACCTGGGCCGATATAATCAACCCTGCCAACCTGGCTATGGAACTTGAGCATGAGCGTAGCACCCACATTTTTCCTCCTAATCTATCCTCCAACTAATCTCCCGCTATATCCGGTTAGGACTTTTTAATAGCGGATTCTTCTTCTGAGATAAATTATTTGGATGCATAACCGGATTCATTTTAATTTTCTACGGATATGAAGGAAAAAGATACAAAGATACCGACTTGTGCGATCCCAAATCCAACACGTCATTCTCCTCCATCGATGTACGGGAAAGAGGATAGCTTGGTGATATGGTGCGGACGTAGCCAAGTGGATCAAGGCAGTGGATTGTGGATCCTCCCCGCGCGCGTCTTTCCCCAAAAAAAAAAA
>SCOS1570 [organism=Aneura pinguis] [country=Thailand] [voucher=SCOS1570 as Aneura maxima]
TATCCTTATGCACCCGTTTCACATGTTAGGTGTTGCTGGTGTATTTGGAGGTTCTTTATTCAGTGCTATGCATGGTTCCCTTGTAACTTCCAGTTTGATTCGAGAAACTACCGAAAACGAATCCGCTAATGCAGGTTATAAATTTGGTCAAGAAGAAGAAACTTATAACATTGTAGCTGCTCATGGATATTTTGGTAGATTAATCTTTCAATACGCTAGTTTCAACAATTCCCGTTCACTGCATTTCTTCCTGGCTGCTTGGCCCGTTGTAGGTATTTGGTTCACCGCTTTAGGTATTAGTACCATGGCTTTCAATCTGAATGGTTTTAATTTCAACCAATCTGTAGTTGATAGCCAGGGTCGTGTAATCAACACCTGGGCCGATATAATCAACCGCGCCAACCTTGGTATGGAAGTTATGCATGAACGTAACGCCCACAATTTTCCTCTAGATCTGGCCTCCATCGAAGCTCCTGCTATTAATGGTTAGGACTGCTGAATAGCGGAATGAAAGAATGAGATAGATTATTTCGATTAAGAACCAGAAAAATCGGAATTTTCGGAGGATAGGAAGGAAGAAGAAAGAAAAATAACGACTTGTGGGATCCCAAATCCTAGAGGTCGTTATTTTCGATCGATGTAGGGAAAGATATGTAGGTGGTTGGGGCGGACGTAGCCAAGTGGATTAAGGCAGTGGATTGTGGATCCTCCACGCGCGGGTTCATCCC
>SCOS1373 [organism=Aneura pinguis] [country=Thailand] [voucher=SCOS1373 as Aneura sp.]
GGGGAAGATATCTTGCAGCAGGTCTTAACACCGGAGCGAATTCAGGCTACCATATTTCCCTTGTTTCCGGGTTCCAGGTTAGGTGTTGTTGGGGTATTTGGAGGTTTTTTTTTCATGGCTTTCCATGTTTCCCTTGTAACTTCCATTTTGATTCAAGAAATTACCTAAACCGAATCCCCTAAAGCGGGTTTTAAATTTGGCCAAGAAGAAAAAACTAATTTCCTTGAACCTGCCCGTGGATTTTTTGTTAGATTAATCTTTCAAAACACTAGTTTCAACAATTCCCTTTCCCTGCATTTCTTCCGGGCTGCTGGGCCCGTTGTAGGTATTTGTTTCACCGCTTTAGGTATTAGTACCATGGCTTTCAATCTGAATGGTTTTAATTTCAACCAACCTGTAGTTGATAGCCAGGTTGGTGTAATCAACACCCGGGCCGATATAATCAACCGCGCCAACCTTGGAATGGAAATTATGCATGAACTTAACCCCCACAATTTTCCTCTAAATCTGGCCTCCATCGAACCTCCTGCTATTAATGGTTAGGACTTCTGAATAGCGGAATGAAAGAATGAGATAGATTATTTCGATTAAGAACCAGAAAAAATCGGAATTTTCGGAGGATAGGAAGGAAGAAGAAAGAAAAATAACGACTTGTGGGGATCCCAAATCCTAGAGGTCGTTATTTTTCGATCGATGTAGGGAAAGATATGTATGTGGTTGGGGCGGACGTAACCAAATGGATTAAGGCAGTGGATTGTGGGATCCTCCACGCGCGGGTTTAAATTCCCGTCATTC
>SCOS1077 [organism=Aneura pinguis] [country=Thailand] [voucher=SCOS1077 as Aneuraceae]
CTGAACATAACATCCTTATGCACCCGTTTCACATGTTATGTGTTGCTGGTGTATTTGGAGGTTCTTTATTCACTGCTATGCATGGTTCTCTCGTAACTTCCAGTTTGATTCTAGAAACTACCGAAAACGAATCACCTAATGCAGGTTATAAATTTGGTCAAGAAGAATAAACTTATAACATTGTAGCTGCTCATGGATATTTTGGTAGATTGATCTTTCAATATGCTAGTTTCAATAATTCCCGTTCATTGCATTTCTTCCTGGCTGCTTGGCCCGTTGTAGGGATTTGGTTTACCGCTTTATGTATCAGTACCATGGCTTTCAATCTGAATGGTTTTAATTTCAACCAATCTGTAGTTGATAGCCAGGGGCGTGTAATAAACACCTGGGCCGATATCATCAACCGTGCCAACCTTGGTATGGAAGTTATGCATGAACGAAATGCCCATAATTTCCCTCTAGATCTGGCCTTCGTCGAAGCTCCTGCTGTTAATGGTTACGACTCTCACTTTGGTAGAGGAGTGAAAGAATGAGATAGATTTTTTTGATTAGGAATTGGAAGAATCGGAATTATCGGGTACGGAAAGGGA
>PTEK001 [organism=Aneura pinguis] [country=Thailand] [voucher=PTEK01]
GTGGGGTGTATCCGTTAGTGTCTATAGTTATTCGAGCGACGTCCGCCCATCGTTATGCTCTCGTTTTCATGTCATGTGTTGCTGGTGTAACCTCAGGTTATTTATTATCCGCTATGCATGGTTCTTTTAACTTCCATCCCTTTTCCAGAAACTACCGAAAACAAATCCCCGGATGCAAGTCATAAATTTGGTCAAGAATAATAAACTTATCACCCTGTGACTGCTCACGGATATTTCGGTGAATTGATCTTTCAATATGCTAGTTTCAATAATTCCCGTTCACTGCACTTCTTCCTGGCTGCTTGGCCCGGTATAGGTATTTGGTTCACCGCTTTAGGTATCAGTACCATGGCTTTCAATCTGAATGGTTTTAATTTCAACCAATCCGTAGTTGATAACCAGGGTCGTGGCATCAACACCTGGGCCGATATAATCAACCGTGCTAACCTTGGTATGGAAGTTATGCAAGAACGTAATGCCCACAATTTCCCTCTAGATTTGGCCTCCGTCGAAGCTCCTACTATTAATGGTTAGGACTCCTGGGTGGAGAAATGAAACAATGAGATAAATTTTTTTGATTGCGAACCGGAAGAATCTTTCTTATCTTTTATGGAAAAGGGAGCAAGATAAAAAAAAATCACGACTTGTGGGATCCCAAGTCCCTCAGGTCGTTATTTTCACACCTATGTGGGAGAAAGGGTGTATGGGGATGTGAGGTGGACCCTGCCAAGTGAATAAAGGCTTGGGATTGCGAATCCTCCCCGCACGGTCGTTCCCCCAAAAAAATAAAA
>PN5206 [organism=Aneura pinguis] [country=Thailand] [voucher=PN5206 as Aneura sp.]
TAATATCCTTATGCACCCGTTTCACATGTTAGGTGTTGCTGGTGTATTTGGAGGTTCTTTATTCAGTGCTATGCATGGTTCTCTTGTAACTTCCAGTTTGATTCGAGAAACTACCGAAAACGAATCCGCTAATGCAGGTTATAAATTTGGTCAAGAAGAAGAAACTTATAACATTGTAGCTGCTCATGGATATTTCGGTAGATTGATCTTTCAATATGCTAGTTTCAATAATTCCCGTTCACTGCACTTCTTCCTGGCTGCTTGGCCCGTTATAGGTATTTGGTTCACCGCTTTAGGTATCAGTACCATGGCTTTCAATCTGAATGGTTTTAATTTCAACCAATCCGTAGTTGATAGCCAGGGTCGTGTCATCAACACCTGGGCCGATATAATCAACCGTGCTAACCTTGGTATGGAAGTTATGCATGAACGTAATGCCCACAATTTCCCTCTAGATTTGGCCTCCGTCGAAGCTCCTACTATTAATGGTTAGGACTCCTGGGTGGAGAAATGAAAGAATGAGATAGATTTTTTTGATTAGGAACCGGAAGAATCAAAATTATCGGGTATGGAAAAGGGAGCGAGATAAAAAAAAATAACGACTTGTGGGATCCCAAATCCTAGAGGTCGTTATTTTCGATCGATGTGGGAGAAAGGGATATATGGGCGGTGGGGCGGACGTAGCCAAGTGGATTAAGGCAGTGGATTGTGGATCCTCCACGCGCGGGTCATCC
>NS02 [organism=Aneura pinguis] [country=Thailand] [voucher=NS02 as Aneura maxima]
TGAAGGAAAGAGTCTAGTTCCGATCGTTCAGTCAGGCTGACTAATATCCTTATGCACCCGTTTCACATGTTATGTGTTGCTGGTGTATTTGGAGGTTCTTTATTCACTGCTATGCATGGTTCTCTTTAACTTCCAGTTTGATTCCAGAAACTACCGAAAACGAATCCGCTAATGCAGGTTATAAATTTGGTCAAGAAGAATAAACTTATAACATTGTAGCTGCTCATGGATATTTCGGTAGATTGATCTTTCAATATGCTAGTTTCAATAATTCCCGTTCACTGCACTTCTTCCTGGCTGCTTGGCCCGTTATAGGTATTTGGTTCACCGCTTTAGGTATCAGTACCATGGCTTTCAATCTGAATGGTTTTAATTTCAACCAATCCGTACTTGATAGCCAGGGTCGTGTCATCAACACCTGGGCCGATATAATCAACCGTGCTAACCTTGGTATGGAAGTTATGCATGAACGTAATGCCCACAATTTCCCTCTAGATTTGGCCTCCGTCGAAGCTCCTACTATTAATGGTTAGGACTCCTGGGTGGAGAAATGAAAGAATGAGATACATTTTTTTGATTAGGAACCGGAAGAATCTTAATTATCGTGTATGGAAAAGGGAGCGAGATAAAAAAAAAACAACGCCTTGTGGGATCCAAAAACCTTCAGGTCTTTATTTCCACTCCTAGTGGGAAAAAGGGGTATATGGGGGGTGGGGCGGACCCGGCCAAGTGATTAAGGGCTGGGAATTGCGAATCTTCCCCGCGGGGGTCGTTCCCAAAAAAAAAAAA
>NAPSU01 [organism=Aneura pinguis] [country=Thailand] [voucher=NAPSU01 as Aneura sp.]
GTGGGGTCATCCGTTCGTTCCTATAGTTATTCGAGCGACGTACGCCCATCGCTATGCTCTCGTTTTCATGTCATGTGTTGCTGGTGTAACCTCAGGTTATTTATTATCCGCTATGCATGGTTCTTTTAACTTCCAGTTTGATTCCAGAAACTACCGAAAACGAATCCGCTAATGCAGGTTATAAATTTGGTCAAGAATAATAAACTTATAACATTGTAGCTGCTCATGGATATTTCGGTAGATTGATCTTTCAATATGCTAGTTTCAATAATTCCCGTTCACTGCACTTCTTCCTGGCTGCTTGGCCCGTTATAGGTATTTGGTTCACCGCTTTAGGTATCAGTACCATGGCTTTCAATCTGAATGGTTTTAATTTCAACCAATCCGTACTTGATAGCCAGGGTCCTGTCATCAACACCTGGGCCGATATAATCAACCGTGCTAACCTTGGTATGGAAGTTATGCATGAACGTAATGCCCACAATTTCCCTCTAGATTTGGCCTCCGTCGAAGCTCCTACTATTAATGGTTAGGACTCCTGGGTGGAGAAATGAAAGAATGAGATAGATTTTTTTGATTAGGAACCGGAAGAATCTTTATTATCGTGTATGGAAAAGGGAGCGAGATAAAAAAAAAACAACGACTTGCGGGGATCCCAAGTCCTTCAGGTCGCACTTTTCAATCGTATCAGGTAAAACGGGTGCATAGGCATTTGGGGCGGCACGCCTGCCAATTGATCAAGGCTTTGAATTGCGAACATCCCCACGGGTCGTTTCCCCAAAAAAAACA
>NA57 [organism=Aneura pinguis] [country=Thailand] [voucher=NA57]
AAAACGAATCCGCTAATGCAGGTTATAAATTTGGTCAGGAAGAAGAAACTTATAACATTGTAGCTGCTCATGGATATTTCGGTAGATTGATCTTTCAATATGCTAGTTTCAATAATTCCCGTTCACTGCACTTCTTCCTGGCTGCTTGGCCCGTTATAGGTATTTGGTTCACCGCTTTAGGTATCAGTACCATGGCTTTCAATCTGAATGGTTTTAATTTCAACCAATCCGTAGTTGATAGCCAGGGTCGTGTCATCAACACCTGGGCCGATATAATCAACCGTGCTAATCTTGGTATGGAAGTTATGCATGAACGTAATGCCCACAATTTCCCTCTAGATTTGGCCTCCGTCGAAGCTCCTACTATTAATGGTTAGGATTCCTGGGTGGAGAAATGAAAGAATGAGATAGATTTTTTTGATTAGGAACCGGAAGAATCAAAATTATCGGGGATGGAAAAGGGAGCGAGAT
>NA49 [organism=Aneura pinguis] [country=Thailand] [voucher=NA49]
GTCATACCCAAGTCCATTTCTGATCGTATTCCAGGCTGACATAATATCCTTATGCACCCGTTTCACATGTTACGTGTTGCTGGTGTATTTGGAGGTTCTTTATTCATTGCTATGCATGGTTCCCTTGTAACTTCCAGTTTGATTCGAGAAACTACCGAAAACGAATCCGCTAATGCAGGTTATAAATTTGGTCAAGAAGAAGAAACTTATAACATTGTAGCTGCTCATGGATATTTTGGTAGATTGATCTTTCAATATGCTAGTTTCAATAATTCCCGTTCACTGCATTTCTTCCTGGCTGCTTGGCCTGTTGTAGGTATTTGGTTCACCGCTTTAGGTATCAGTACCATGGCTTTCAATCTGAATGGTTTTAATTTCAACCAATCCGTAATTGATAGCCAGGGTCGTGTAATAAACACCTGGGCTGATATAATCAACCGTGCCAACCTTGGTATGGAAGTTATGCATGAACGTAATGCCCATAATTTCCCTCTAGATCTAGCCTCCGTCAAAGCTCCTGCTATTAATGGTTAGGACTCTTGGGTAGAGGAGTGAAAGAATGAGATAGATTTTTTTTGATTAGAAACCGAAAGAATCGGAATTGTCGGGGATGGAAAAGGGAGAGAGAGAGAAAAAAAAAAAAAAAAAACTTCCAGAATCCCAATCCCCCCATTCTTTTTTTTCGTTCACTGTGGGGATTGGGGCGCACCCGGCCAAGCGATTAAAGGCTTTGGATTGCGAATATCCCCGCGGGGTCTTTTTTAAAAAAAAAA
>NA48 [organism=Aneura pinguis] [country=Thailand] [voucher=NA48]
GGCATGAAGACATTTATTTCTGATCGTATTCGAGCGCTGTAACATAATATCCTTATGCACCCGTTTCACTGTTACGTGTTGGAGGTGTATTTGGAGGTTCTTTATTCTTTGCTTTGCATGGTTCCCTTGTAACTTCCAGTTTGATTCGAGAAACTACCGAAAACGAATCCGCTAATGCAGGTTATAAATTTGGTCAAGAAGAACAAACTTATAACATTGTAGCTGCTCATGGATATTTTGGTAGATTGATCTTTCAATATGCTAGTTTCAATAATTCCCGTTCACTGCATTTCTTCCTGGCTGCTTGGCCTGTTGTAGGTATTTGGTTCACCGCTTTAGGTATCCCTACCATGGCTTTCAATCTGAATGGTTTTAATTTCAACCAATCCGTAATTGATAGCCAGGGTCGTGTAATAAACACCTGGGCTGATATAATCAACCGTGCCAACCTTGGTATGGAAGTTATGCATGAACGTAATGCCCATAATTTCCCTCTAGATCTAGCCTCCGTCAAAGCTCCTGCTATTAATGGTTAGGACTCTTGGGTAGAGGAGTGAAAGAATGAGATAGATTTTTTTTGATTAGAAACCGAAAGAATCGGAATTGTCGGGGATGGAAAAGGGAGAGAGAGAGAAAAAAAAAAAAAAAAACCTTCCAAAATCCCCAACCCCACCAATCTTTTTTTCCGGTCCCTTGGGTTTTGGGGTTCACCCGGCCAAGGGATTTAGGGTTTGGAATTGCGGAACCTCCCCCCGGGGGTCTTTTTCAAAAAAAAAAAAAA
>NA47 [organism=Aneura pinguis] [country=Thailand] [voucher=NA47]
GGCAGTAGTCATCCGTGTCTGATCGTATTCGAGCGATGTACATAATATCCTTATGCACGCGTTTCACTTGTTAGGTGTTGGAGGTGTATTTGGAGGTTCTTTATTCATTGCTATGCATGGTTCCCTTGTAACTTCCAGTTTGATTCGAGAAACTACCGAAAACGAATCCGCTAATGCAGGTTATAAATTTGGTCAAGAAGAAGAAACTTATAACATTGTAGCTGCTCATGGATATTTTGGTAGATTGATCTTTCAATATGCTAGTTTCAATAATTCCCGTTCACTGCATTTCTTCCTGGCTGCTTGGCCTGTTGTAGGTATTTGGTTCACCGCTTTAGGTATCAGTACCATGGCTTTCAATCTGAATGGTTTTAATTTCAACCAATCCGTAATTGATAGCCAGGGTCGTGTAATAAACACCTGGGCTGATATAATCAACCGTGCCAACCTTGGTATGGAAGTTATGCATGAACGTAATGCCCATAATTTCCCTCTAGATCTAGCCTCCGTCAAAGCTCCTGCTATTAATGGTTAGGACTCTTGGGTAGAGGAGTGAAAGAATGAGATAGATTTTTTTTGATTAGAAACCGAAAGAATCGGAATTGTCGGGGATGGAAAAGGGAGAGAGAGAGAAAAAAAAAAAAAAAGACCTTCCAAGATCCCCAACCCCACCAATCTTTTTTTCCGGTCCCTTGGGTATTGGGGTTCACCTGGCCAAGTGATTTAGGGCTTGGAATTGCGAAACCTCCCCGGGGGTCTTTTTCCGAAAAAAAAAAAA
>NA46 [organism=Aneura pinguis] [country=Thailand] [voucher=NA46]
TTTCACATGTTACGTGTTGCTGGTGTATTTGGAGGTTCTTTATTCAGTGCTATGCATGGTTCCCTTGTAACTTCCAGTTTGATTCGAGAAACTACCGAAGACGAATCCGCTAATGCAGGTTATAAATTTGGTCAAGAAGAAGAAACTTATAACATTGTAGCTGCTCATGGATATTTTGGTAGATTGATCTTTCAATATGCTAGTTTCAATAATTCCCGTTCACTGCATTTCTTCCTGGCTGCTTGGCCTGTTGTAGGTATTTGGCTTCACCGCTTTAGGTATCAGTACCATGGCTTTCAATCTGAATGGTTTTAATTTCAACCAATCCGTAGTTGATAGCCAGGGTCGTGTAATAAACACCTGGGCTGATATAATCAACCGTGCCAACCTTGGTATGGAAGTTATGCATGAACGTAATGCCCATAATTTCCCTCTAGATCTAGCCTCCGTCAAAGCTCCTGCTATTAATGGTTAGGACTCTTGGGTAGAGGAGTGAAAGAATGAGATAGATTTTTTTTGATTAGAAACCGAAAGAATCGGAATTGTCGGGGATGGAAAAGGGAGAGAGAGAGAAAAAAAAAAAAAAAAAACTTCTAAAATCCCAAATCCCCCCAATCTTTTTTTTCGGTCCCTGTGGGTATTGGGGTTCACCTGGCCAAGTGATTTAAGGCTTGGAATTGCGGATCCTCCCCACGGGG
>NA44 [organism=Calycularia crispula] [country=Thailand] [voucher=NA44]
GTGGTAATAGCTTATGTCTGATCGTATTCCAGCTGAACATAAATCCTTATGCATCCTTTCACATGTTGGGTGTAGCTGGTGTATTCGGCGGCTCCCTATTTAGTGCTATGCACGGCTCCTTGGTAACTTCTAGTTTGATCCGAGAAACTACCGAGAATGAGTCCGCTAACGCGGGTTACAAGTTTGGTCAGGAAGAATAAACCTACGACATTGTATCTCCTCACGGTTACGTCGGTAGATTGATCTTCCAATATGCCAGCTTCAACAATTCTCGCTCCTTGCATTTCTTCCTAACTTCTTGGCCTGTCGTAAGTCTTGGTTCACCGCTTGGGTATTAGCACAATGGCTTTCAATTTGAATGGTTTTAATTTCAACCAATCCTTACTTGATCGTCAAGGTCGTGTAATCCACACTGGGGCTGACCTCATAAAACGTGCTAACCTTGGTATGGAAGTTATGCAGGAACGTAACGCTCACAACTTCCCTCTAACCGTGGCTGCTATTGAAGCTCCCGGTGTGAACGGACAAACCCCCCGGAAAAACAGAATAAAAAACCTGATTGGATATTATTCTTCTCATAACTCCAAAAATTGCAAATGATTGGGGAAGGAACTAGGAATAAGGACCCTCAAAACCTCCAATCTCGCCCTCATTATGTTTGACAGACAAGGTGGAGAGGGCGGACCTAGCCAAGTGGATAAGAGCAGTGAGATTGTGGAACCTCCACGCGCGCGTCGTCCCCCCAAAATATATAAAAAAAA
>NA32 [organism=Riccardia sp.] [country=Thailand] [voucher=NA32]
GAAGGGATATCTTTATTTCTGATCGTATTCCGGCTGAACATAACATACTTATGCACCCATTTCATATGTTGGGTGTAGCCAAGTGTATTTGGTGGTTCCTTATTTAGTGCTATGCATGGTTCCCTTGTAACTTCTAGTTTGATCCGAGAAACTACTGAAAACGAATCCCCGAATGCAAGTAATAAATTTGGTCAATAATAACAAACTTACAATATTGTAGCCGCTCACGGATATCTTGGTAGATTGATCTTTCAATATGCTTGTTTCAACAATTCTCGTTCATTGCATTTCTACTTAGCTGCTTGGCCTGTTGTTGGTATCTGGTTTACTGCTTTGGGTATTAGTACCATGGCTTTCAATTTAAATGGTTTCAATTTCAACCAATCCGTAATTGATGGTCCAGGTCCCGTAATAAATACATGGGATGATATCATCAAGCGTGCCAATCTTGGTAAATAAGTTATGCACGAACGTAATGCTCACAACTTCCCTCTGAATATTCCTCCCGTTGAAGCTCCAGCCATTAACGGTTAATACTTCTCTTCTTCAGATCTGAGTTAAATTGTTCCAATCAGGAACCAAGAATTCTAAATATCTCGAATCATCACTAAAAACGACAAGGAACCATGACTTATAATATATTAGATCTCACCAAGTCATTATTCCTAACTTATTATATAAAAAAATTAAAACGCTTAATAGGGCTGATGTAGCCAAGTGGATCATGGCAGTGGATGGTGGATACACTATGCGCGGGTCGTCCCCCTCAAAAAAAAAAAA
>NA31 [organism=Aneura pinguis] [country=Thailand] [voucher=NA31]
AGGTGTTGCTGGTGTATTTGGAGGTTCTTTATTCAGTGCTATGCACGGTTCCCTTGTAACGTCCAGTTTGATTCGAGAAACTACCGAAAACGAATCCGCTAATGCAGGTTATAAATTTGGTCAAGAAGAAGAAACTTATAACATTGTAGCTGCTCATGGATATTTTGGTAGATTGATCTTTCAATATGCTAGTTTCAATAATTCCCGTTCATTGCATTTCTTCCTGGCTGCTTGGCCTGTTGTAGGTATTTGGTTCACCGCTTTAGGTATCAGTACCATGGCTTTCAATCTGAATGGTTTTAATTTCAACCAATCCGTAGTTGATAGCCAGGGTCGTGTCATTAACACCTGGGCCGATATAATCAACCGTGCCAACCTTGGTATGGAAGTTATGCATGAACGTAATGCCCACAATTTCCCTCTAGATCTGGCGTCCGTCGAAGCTCCTACTATAAATGGTTAGGACTCCTGGGTGGCAGAATGAAAAAATGAGATAGATTTTTTTGATTAAGAACCGGAAGAATCAAAATTATCGGGGATGGAAAAGGG
>NA30 [organism=Aneura pinguis] [country=Thailand] [voucher=NA30]
AGGGAGAATCATCCGTGTCTGATCGTATTCGAGCGATGTACATAATATCCTTATGCACCCGTTTCACATGTTAGGTGTTGCTGGTGTATTTGGAGGTTCTTTATTCAATGCTATGCATGGTTCCCTTGTAACTTCTAGTTTGATTCCCCAAACTACCGAAAATGAATCCGCGTATGCAGGTTATAAATTTGGTCAAGAACAATAAACTTATAACATTGTAGCTCCTCCCGGATATATCGGGAGATTAATCTTTCAATACGCTAGTTTCAACAATTCCGGTTCTCTGCTTTTCTCCCTGGCTGCTTGGCCTGTTGCAGGTATTTGATTCACCGCGCCCGGTATCAGTACCATGGCTTTTAATCTGAATGGTTTTAATTTCAACCAATCTGTAGTTGATATCCAAGGTCGTGTAATCGACACCTGGGCCGATATAATCAACCCTGCCAACCTGGCTATGGAACTTGAGCAAGAGCGTTGCACCCACATTTTTCCTCCTAATGTATCCACCAACTAATCTCCCGCTATATCCGGTTAGGACTTTTTGTTATAAGAATGAAAGAATGAGATAAATTATTTGCATGCATAACCGGATTAATTTAAATTTTTTACGGATATGAAGGAAAAAGTAACAAAGATAACGACCTGTGGGATCAAAAATCCAACACGTCATACATCTCCATCACTGTACGGGTGAGACGATAGGTAAGTGGTTGGGTGCGGACGTAGCCAAGTGGATCAAGGCAGTGGATTGTGGATCCTCCCCGCGCGGGTCGTTCCCCCAAAAAAAAAA
>NA29 [organism=Aneura pinguis] [country=Thailand] [voucher=NA29]
GGCCTAAACATCTATGTCTGATCGTATTCGAGCGCTGTACATAATATCCTTATGCACCCGTTTCTTTGTTACGTGTTGCTGGTGTATTTGGAGGTTCTTTATTCGATGCCATGCATGGTTCCCTTGTAACTTCCCTTTTGATTCGAGAAACTACCGAAAACGAATCCTCGTATGCAAGTTATAAATTTGGTCTAAATCAATAAACTTATAACATTGTAGCTGCTCATGGATATATTGGGAATTAATCTTTCAGTACGCTCTTTTCAACAATTCCCGTTCACTGCTTTTCTTCCTGGCTGCTTGCCCCGGTGGGCGTATTTGGTTCACCGCTCCCAGGATCAGTACCCTGGCTTTTGATCTGAATGGTTTTAATTTCAACCAATCTGTAGTTGATAACCAAGGTCGTGTAATCAACACCTGGGCCGATGAATCAACCCCTCCAACCTTGCTATGGAACTTGAGCAAGAGCGTTGCACCGATATTTTTCCTCCAAATGTGGCCTCCGACTAATCTCCCGCTATATCCGGTTAGGACTGCTGAATATCGGAATGATCTACTGAACTAAATTATTTCCATGCATTACCAGATTCATTTTAATTTTCTTCTCATATGAAGGAGGAAGATACAAAGAAACCAACCTGTGGGATCACTAATCAAACAACTCATACTTTTCCATCACCGTACGGAAGAAGCGGGAGCTTAGTGATATTGTGCGGACGTCTGGAAGTGGATCATGGCAGTGGATTGTGGATCCTCCCCGCGCGCTCGTTCCCCCAAAAAAAAAAAA
>NA28 [organism=Aneura pinguis] [country=Thailand] [voucher=NA28]
AAACGAATCCGCTAATGCAGGTTATAAATTTGGTCAAGAAGAAGAAACTTATAACATTGTAGCTGCTCATGGATATTTTGGTAGATTGATCTTTCAATATGCTAGTTTCAATAATTCCCGTTCATTGCATTTCTTCCTGGCTGCTTGGCCTGTTGTAGGTATTTGGTTCACCGCTTTAGGTATCAGTACCATGGCTTTCAATCTGAATGGTTTTAATTTCAACCAATCCATAGTTGATAGCCAGGGTCGTGTCATTAACACCTGGGCCGATATAATCAACCGTGCCAACCTTGGTATGGAAGTTATGCATGAACATAATGCCCACAATTTCCCTCTAGATCTGGCGTCCGTCGAAGCTCCTACCATAAATGGTTAGGACTCCTGGGTGGCAGAATGAAAAAATGAGATAGATTTTTTTGATTAAGAACCGGAAGAATCAAAATTATCGGGGATGGAAAAGGGGAGGAGAAAAAAAAAAAAA
>NA27 [organism=Aneura pinguis] [country=Thailand] [voucher=NA27]
TTGGAGGTTCTTTATTCAGTGCTATGCACGGTTCCCTTGTAACGTCCAGTTTGATTCGAGAAACTACCGAAAACGAATCCGCTAATGCAGGTTATAAATTTGGTCAAGAAGAAGAAACTTATAACATTGTAGCTGCTCATGGATATTTTGGTAGATTGATCTTTCAATATGCTAGTTTCAATAATTCCCGTTCATTGCATTTCTTCCTGGCTGCTTGGCCTGTTGTAGGTATTTGGTTCACCGCTTTAGGTATCAGTACCATGGCTTTCAATCTGAATGGTTTTAATTTCAACCAATCCGTAGTTGATAGCCAGGGTCGTGTCATTAACACCTGGGCCGATATAATCAACCGTGCCAACCTTGGTATGGAAGTTATGCATGAACGTAATGCCCACAATTTCCCTCTAGATCTGGCGTCCGTCGAAGCTCCTACTATTAATGGTTAGGACTCCTGGGTGGCAGAATGAAAAAATGAGATAGATTTTTTTGATTAAGAACCGGAAGAATCAAAATTATCGGGGATGGAAAAGGGGAGGAG
>NA26 [organism=Aneura pinguis] [country=Thailand] [voucher=NA26]
CAGGCTGAACATAATATCCTTATGCACCCGTTTCACATGTTAGGTGTTGCTGGTGTATTTGGAGGTTCTTTATTCAGTGCTATGCATGGTTCCCTTGTAACTTCCAGTTTGATTCGAGAAACTACCGAAAACGAATCCGCTAATGCAGGTTATAAATTTGGTCAAGAAGAAGAAACTTATAACATTGTAGCTGCTCATGGATATTTTGGTAGATTGATCTTTCAATATGCTAGTTTCAATAATTCCCGTTCACTGCATTTCTTCCTGGCTGCTTGGCCTGTTGTAGGTATTTGGTTCACCGCTTTAGGTATCAGTACCATGGCTTTCAATCTGAATGGTTTTAATTTCAACCAATCCGTAGTTGATAGCCAGGGTCGTGTAATCAACACCTGGGCTGATATAATCAACCGTGCCAACCTTGGTATGGAAGTTATGCATGAACGTAATGCCCATAATTTCCCTCTAGATCTAGCCTCCGTCGAAGCTCCTGCTATTAATGGTTAGGACTCTTGGGTAGAGGAGTGAAAGAATGAGATAGATTTTTTTTGATTAGGAACCGAAAGAATCGGAATTATCGGGGATGGAAAAGGGAGAGAGAG
>NA25 [organism=Aneura pinguis] [country=Thailand] [voucher=NA25]
GCCTCCATACAATCCATTTCTGATCGTATTCCAGGCTGAACATAATATCCTTATGCACCCGTTTCACATGTTAGGTGTTGCTGGTGTATTTGGAGGTTCTTTATTCACTGCTATGCATGGTTCCCTTGTAACTTCCAGTTTGATTCGAGAAACTACCGAAAACGAATCTCCTAATGCAAGTTATAAATTTGGTCAAGAAGAACAAACTTATAACATTGTATCTGCTCATGGATATTTCGGTACATCGATCTTTCAATATGCTAGTTTCAATAATTCCCGTTCACTGCACTTCTTCCTGGCTGCTTGGCCCGTTGTAGGTATTTGGTTCACCGCTCTAGGTATCAGTACCATGGCTTTCAATCTGAATGGTTTTAATTTCAACCAATCCCTATTTGAATGCCAGGGTCGTGTTATCAACACCTGGGCCGATATAATCAACCCTGCTAACCTTGGTATGGAAGTTATGCATGAACGTAATGCCCACAATTTCCCTCTAGATATGGCCTCCTCCGACTCTCCAACTATCAATGGTCAGGACTCCTGGGTGGAGTAATGACTTAATGACATAGATTTTTTGATTAGGAAACGGAAGAATCAAAATTATTTTCTCATGGAAAACGGAGCGAGATAAAAAAAATAACGACTTGTGGGATCCCAAATCCTCCGGTCGTTATTTTCCATCGATGTGGTAGAACGGAATATGTGGGCTGTGAGGCTCACCTAGCAAGTGAATAAAAGCATTGGATTGTCGAACCTACACGCGCGCTCGTTCCCCCAAAAAAAAAAAAA
>NA20 [organism=Aneura pinguis] [country=Thailand] [voucher=NA20]
TCACTTGTTACGTGTTGCAGGTGTATTTGGAGGTTCTTTATTCTTTGCTATGCATGGTTCCCTTGTAACTTCCAGTTTGATTCGAGAAACTACCGAAAACGAATCCGCTAATGCAGGTTATAAATTTGGTCAAGAAGAAGAAACTTATAACATTGTAGCTGCTCATGGATATTTTGGTAGATTGATCTTTCAATATGCTAGTTTCAATAATTCCCGTTCACTGCATTTCTTCCTGGCTGCTTGGCCTGTTGTAGGTATTTGGTTCACCGCTTTAGGTATCAGTACCATGGCTTTCAATCTGAATGGTTTTAATTTCAACCAATCCGTAGTTGATAGCCAGGGTCGTGTAATAAACACCTGGGCTGATATAATCAACCGTGCCAACCTTGGTATGGAAGTTATGCATGAACGTAATGCCCATAATTTCCCTCTAGATCTAGCCTCCGTCAAAGCTCCTGCTATTAATGGTTAGGACTCTTGGGTAGAGGAGTGAAAGAATGAGATAGATTTTTTTTGATTAGAAACCGAAAGAATCGGAATTGTCGGGGATGGAAAAGGGAGAGAGAGAG
>NA19 [organism=Aneura pinguis] [country=Thailand] [voucher=NA19]
TTCCAGGCTGAACATAATATCCTTATGCACCCGTTTCACATGTTAGGTGTTGCTGGTGTATTTGGAGGTTCTTTATTCAGTGCTATGCATGGTTCCCTTGTAACTTCCAGTTTGATTCGAGAAACTACCGAAAACGAATCCGCTAATGCAGGTTATAAATTTGGTCAAGAAGAAGAAACTTATAACATTGTAGCTGCTCATGGATATTTTGGTAGATTGATCTTTCAATATGCTAGTTTCAATAATTCCCGTTCACTGCATTTCTTCCTGGCTGCTTGGCCTGTTGTAGGTATTTGGTTCACCGCTTTAGGTATCAGTACCATGGCTTTCAATCTGAATGGTTTTAATTTCAACCAATCCGTAGTTGATAGCCAGGGTCGTGTAATAAACACCTGGGCTGATATAATCAACCGTGCCAACCTTGGTATGGAAGTTATGCATGAACGTAATGCCCATAATTTCCCTCTAGATCTAGCCTCCGTCGAAGCTCCTGCTATTAATGGTTAGGACTCTTGGGTAGAGGAGTGAAAGAATGAGATAGATTTTTTTTGATTAGAAACCGAAAGAATCGGAATTGTCGGGGATGGAAAAGGGAGAGAGAGAGA
>JSPSU01 [organism=Aneura pinguis] [country=Thailand] [voucher=JSPSU01]
CGGCTGCAATATCTTCATTTCATGATCGTATTCCAGGCTGAACATAATATCCTTATGCACCCGTTTCACATGTTAGGTGTTGCTGGTGTATTTGGAGGTTCTTTATTCACTGCTATGCATGGTTCTCTTGTAACTTCCAGTTTGATTCGAGAAACTACCGAAAACGAATCCGCTAATGCAGGTTATAAATTTGGTCAAGAAGAAGAAACTTATAACATTGTAGCTGCTCAAGGATATATCGGTAGATTGATCTTTCAATATGCTAGTTTCAATAATTCCCGTTCACTGCACTTCTTCCTGGCTGCTTGGCCCGTTATAGGTATTTGGTTCACCGCTCTAGGTATCAGTACCATGGCTTTCAATCTGAATGGTTTTAATTTCAACCAATCCATACTTGATAGCCAGGGTCGTGTCATCAACACCTGGGCCGATGTAATCAACCGTGCTAACCTTGGTATGGAAGTTATGCATGAACGTAATGCCCACAATTTCCCTCTAGATGTGGCCTCCATCGAAGCTCCCACTATTAATGGTTAGGACTCCCGGGTGGAGAAATGAAAGAATGAGATAGATTTTTTTGATTAGGAACCGGAAGAATCTTAATTATCGTGTATGGAAAAGGGAGCGAGATAAAAAAAAAACAACGACTTGTGGGATCCCAAATCCCTCAGATCGTTCTTTTCAATCGATATGGGAGAACGGGATGCATGGGAGTGGGGTGCACGTAGCCAAGTGATTAAGGCATTGAATTGTGGATCCTCCCCGCGCGCGTCTTTCCCCAAAATAATAAAA
>JSKB01 [organism=Aneura pinguis] [country=Thailand] [voucher=JSKB01]
GAACATAAAATCCTTATGCACCCGTTATCACATGTTAGGTGTTGCTGGTGTATTTGGAGGTTCTTTATTCAGTGCTATGCATGGTTCTCTTGTAACTTCCAGTTTGATTCGAGAAACTACCGAAAACGAATCCGCTAATGCAGGTTATAAATTTGGTCAAGAAGAAGAAACTTATAACATTGTAGCTGCTCATGGATATTTCGGTAGATTGATCTTTCAATATGCTAGTTTCAATAATTCCCGTTCACTGCACTTCTTCCTGGCTGCTTGGCCCGTTATAGGTATTTGGTTCACCGCTTTAGGTATCAGTACCATGGCTTTCAATCTGAATGGTTTTAATTTCAACCAATCCGTAGTTGATAGCCAGGGTCGTGTCATCAACACCTGGGCCGATATAATCAACCGTGCTAACCTTGGTATGGAAGTTATGCATGAACGTAATGCCCACAATTTCCCTCTAGATTTGGCCTCCGTCGAAGCTCCTACTATTAATGGTTAGGACTCCTGGGTGGAGAAATGAAAGAATGAGATAGATTTTTTTGATTAGGAACCGGAAGAATCAAAATTATCGGGTATGGAAAAGGGAGCGAGATNAAAAAAAAATAAC
>BPL6 [organism=Calycularia crispula] [country=Thailand] [voucher=BPL6]
ATGGTCATTCGCGTTATTCATGATCGTATTCGGGCTGTCATAACACCCTTATGCATCCATTTCACATGTTGGGCGTAGCTGGTGTATTCGGCGGCTCCCTATTTAGTGCTATGCCCGGCTCCTTGGTAACTTCTAGTTTGATCCGAGAAACTACCGAGAATGAGTCCTCCAACGCGGGTTACAAGTTTGGTCAGGAAGAATAAACCTACGACATCGTATCTCCTCACGGTCACTTCGGTAGATTGATCTTCCAATATGCCAGCTTCAACAATTCTCGCTCCTTGCATTTCTTCCTAACTGCTTGGCCTGTCGTAGGTATTTGGTTCACCGCTCTGGGTATTAGCACAATGGCTTTCAACTTGAATGGTTTCAATTTCAACCAATCCGTACTTGATAGTCAAGGTCGTGTAATCAACACTGGGGCTGACCTCATTAAACGTGCTAAGCTTGGTATGGAATTTATGCAGGAACGTAACGCATCAAACTTCCCTCTAGACGTGCTGCTATTGAAGCTCCCGCTGTGAACGGATAAAACCCCCGGAAAAACCGAATAAGGAACCTGAATGGATATTACTCTTCTCATAACTCCAAAAACTGCAAATGATTCATGAAGGAACTAAGAATAGTGACCCTCAAGACCTCAAATCACGCGGTCATTACGTTAGACAGACAGGGTGGAGAGGGCGGACGTAGCCAAGTGGATCAAGGCAGTGGATTGTGGATACTCTACGCGCGGGTCGTCCCCCCAAAAAAAAAAA
>BPL2 [organism=Aneura pinguis] [country=Thailand] [voucher=BPL2]
CAAACTTATAACATTGTAGCTGCTCATGGATATTTCGGTAGATTGATCTTTCAATATGCTAGTTTCAATAATTCCCGTTCAAAGCATTTCATCCTGGCTGCTTGGCCTGTTGTAGGTATTTGGTTCACCGCTTTAGGTATCAGTACCATGGCTTTCAATCTGAATGGTTTTAATTTCAACCAATCCGTAGTTGATAGCCAGGGTCGTGTAATCAACACCTGGGCTGATATAATCAACCGTGCCAACCTCGGTATGGAAGTTATGCATGAACGTAATGCCCATAATTTCCCTCTAGATCTAGCCTCCGTCGAAGCTCCTGCTATTAATGGTTAGGACTCTTGGGTAGAGGAGTGAAAGAATGGGATAGATTTTTTTTGATTAGAAACCGAAAGAATCGGAATTATCGGGGATGGAAAAGGGAGAGA
