# Supplementary material for: Integrative approaches to a revision of the liverwort in genus Aneura (Aneuraceae, Marchantiophyta) from Thailand
Source: PeerJ. 2023 Oct 24;11:e16284. doi: 10.7717/peerj.16284 (PMC10607200; doi:10.7717/peerj.16284)
Supplement: Supplemental Information 9 [file peerj-11-16284-s009.csv]

voucher	hyal.ec	small.oilb	colorless.oilb	tran.mg	plan.mg	slundu.mg	undu.mg	slcris.mg	cris.mg	colorless.rz	cent.rz	no.bc	spar.bc	clea.bc	pin.bc	roun.ec	rect.ec	hexa.ec	poly.ec	diff.ec
NS02	0	na	na	1	0	0	0	0	1	1	1	0	0	1	0	0	0	1	0	1
NS011	0	na	na	1	0	0	0	0	1	1	1	0	1	1	0	0	0	1	0	1
BPL2	0	na	na	1	0	0	0	0	1	1	1	0	0	1	0	0	0	1	0	1
NA19	0	1	1	1	0	0	1	0	0	1	1	0	0	1	0	0	0	1	0	1
NA20	0	1	1	1	0	1	0	0	1	1	1	0	0	1	0	0	0	1	0	1
NA24	0	1	1	1	0	0	1	0	0	1	1	0	0	1	0	0	0	1	0	1
NA25	0	1	1	1	0	0	0	0	1	1	1	0	0	1	0	0	0	1	0	1
NA27	0	1	1	1	0	0	0	0	1	1	1	0	0	1	0	0	0	1	0	1
NA28	0	1	1	1	0	0	0	0	1	1	1	0	0	1	0	0	0	1	0	1
NA29	0	1	1	1	0	0	1	0	0	1	1	0	0	1	0	0	0	1	0	1
NA30	0	na	na	1	0	0	1	0	0	1	0	0	0	1	0	0	0	1	0	1
NA31	0	1	1	1	0	0	0	0	1	1	1	0	1	1	0	0	0	1	0	1
SCOS2695	0	1	1	1	0	0	0	0	1	1	1	0	0	1	0	0	0	1	0	1
JSPSU01	0	1	1	1	0	0	0	0	1	1	0	0	0	1	0	0	0	1	0	1
NA26	0	na	na	1	0	0	1	0	0	1	1	0	1	0	0	0	0	1	0	1
NA44	0	na	na	1	0	0	0	0	1	0	1	0	0	1	0	0	0	1	0	1
NA32	0	na	na	1	1	1	0	0	0	1	1	0	0	1	1	0	0	1	0	1
NA46	0	1	1	1	0	1	0	1	0	1	1	0	0	1	0	0	0	1	0	1
NA47	0	1	1	1	0	1	0	0	1	1	1	0	0	1	0	0	0	1	0	1
NA48	0	1	1	1	0	0	0	1	0	1	1	0	0	1	0	0	0	1	0	1
NA49	0	1	1	1	0	1	0	0	1	1	1	0	0	1	0	0	0	1	0	1
PNB10.67	0	na	na	0	0	1	0	0	0	1	0	0	0	1	0	0	0	1	0	1
NA57	0	1	1	1	0	1	0	0	1	1	1	0	0	1	0	0	0	1	0	0
PTEK01	0	na	na	1	1	1	0	0	1	1	1	0	1	0	0	0	0	1	0	1
PN7499	0	1	1	1	0	0	1	0	1	1	1	0	0	1	0	0	0	1	0	1
NAPSU01	0	0	1	1	1	1	0	0	0	1	1	0	0	1	0	0	0	1	0	1
SCOS1373	0	na	na	1	1	0	1	0	0	1	1	0	0	1	0	0	0	1	0	0
SCOS1570	0	na	na	1	0	1	0	0	1	1	1	0	0	1	0	0	0	1	0	0
SCOS2701	0	na	na	1	1	0	1	0	0	1	1	0	0	1	0	0	0	1	0	1
PN5206	0	na	na	1	0	0	1	1	0	1	1	0	1	1	0	0	0	1	0	0
PN5991	0	na	na	1	1	1	0	0	0	1	1	0	1	0	0	0	0	1	0	0
SCOS1077	0	na	na	1	1	1	0	0	0	1	1	0	1	1	0	0	0	1	0	1
SCOS412	0	na	na	0	1	0	0	1	0	1	0	0	0	1	1	0	1	1	0	1
SCOS1091	0	na	na	0	1	0	0	1	0	1	0	0	1	1	1	0	1	1	0	0
PN1936	0	na	na	0	1	1	0	0	0	1	1	0	1	0	0	0	1	1	0	1
JSKB01	0	1	1	1	0	0	1	1	0	1	1	0	0	1	0	0	0	1	0	0
