# Supplementary material for: Integrative approaches to a revision of the liverwort in genus Aneura (Aneuraceae, Marchantiophyta) from Thailand
Source: PeerJ. 2023 Oct 24;11:e16284. doi: 10.7717/peerj.16284 (PMC10607200; doi:10.7717/peerj.16284)
Supplement: Supplemental Information 10 [file peerj-11-16284-s010.csv]

voucher	genus	epithet	measure	rep	value
NS02	Aneura	maxima	1.layer	1	3
NS02	Aneura	maxima	1.layer	2	3
NS02	Aneura	maxima	1.layer	3	4
NS02	Aneura	maxima	1.layer	4	3
NS02	Aneura	maxima	2.layer	1	4
NS02	Aneura	maxima	2.layer	2	3
NS02	Aneura	maxima	2.layer	3	3
NS02	Aneura	maxima	2.layer	4	2
NS02	Aneura	maxima	3.layer	1	13
NS02	Aneura	maxima	3.layer	2	11
NS02	Aneura	maxima	3.layer	3	9
NS02	Aneura	maxima	3.layer	4	3
NS02	Aneura	maxima	max.layer	1	7
NS02	Aneura	maxima	avg.width	1	4
NS02	Aneura	maxima	avg.length	1	28.5
NS02	Aneura	maxima	avg.thick	1	371.13
NS02	Aneura	maxima	ec.width	1	22.482
NS02	Aneura	maxima	ec.width	2	34.508
NS02	Aneura	maxima	ec.width	3	27.529
NS02	Aneura	maxima	ec.width	4	38.084
NS02	Aneura	maxima	ec.width	5	29.417
NS02	Aneura	maxima	ec.width	6	22.553
NS02	Aneura	maxima	ec.width	7	27.014
NS02	Aneura	maxima	ec.width	8	27.858
NS02	Aneura	maxima	ec.width	9	29.79
NS02	Aneura	maxima	ec.width	10	27.158
NS02	Aneura	maxima	ec.length	1	45.526
NS02	Aneura	maxima	ec.length	2	38.948
NS02	Aneura	maxima	ec.length	3	33.99
NS02	Aneura	maxima	ec.length	4	35.003
NS02	Aneura	maxima	ec.length	5	37.922
NS02	Aneura	maxima	ec.length	6	37.02
NS02	Aneura	maxima	ec.length	7	36.163
NS02	Aneura	maxima	ec.length	8	34.367
NS02	Aneura	maxima	ec.length	9	38.493
NS02	Aneura	maxima	ec.length	10	40.221
NS02	Aneura	maxima	mc.width	1	28.554
NS02	Aneura	maxima	mc.width	2	26.628
NS02	Aneura	maxima	mc.width	3	23.106
NS02	Aneura	maxima	mc.width	4	33.761
NS02	Aneura	maxima	mc.width	5	37.206
NS02	Aneura	maxima	mc.width	6	29.277
NS02	Aneura	maxima	mc.width	7	27.753
NS02	Aneura	maxima	mc.width	8	29.205
NS02	Aneura	maxima	mc.width	9	51.064
NS02	Aneura	maxima	mc.width	10	34.649
NS02	Aneura	maxima	mc.length	1	67.889
NS02	Aneura	maxima	mc.length	2	59.212
NS02	Aneura	maxima	mc.length	3	74.717
NS02	Aneura	maxima	mc.length	4	60.088
NS02	Aneura	maxima	mc.length	5	48.498
NS02	Aneura	maxima	mc.length	6	45.497
NS02	Aneura	maxima	mc.length	7	70.267
NS02	Aneura	maxima	mc.length	8	70.876
NS02	Aneura	maxima	mc.length	9	36.995
NS02	Aneura	maxima	mc.length	10	44.557
NS011	Aneura	pinguis	1.layer	1	3
NS011	Aneura	pinguis	1.layer	2	3
NS011	Aneura	pinguis	1.layer	3	3
NS011	Aneura	pinguis	1.layer	4	2
NS011	Aneura	pinguis	1.layer	5	2
NS011	Aneura	pinguis	1.layer	6	3
NS011	Aneura	pinguis	1.layer	7	3
NS011	Aneura	pinguis	1.layer	8	2
NS011	Aneura	pinguis	2.layer	1	3
NS011	Aneura	pinguis	2.layer	2	3
NS011	Aneura	pinguis	2.layer	3	3
NS011	Aneura	pinguis	2.layer	4	3
NS011	Aneura	pinguis	2.layer	5	3
NS011	Aneura	pinguis	2.layer	6	3
NS011	Aneura	pinguis	2.layer	7	2
NS011	Aneura	pinguis	2.layer	8	3
NS011	Aneura	pinguis	3.layer	1	3
NS011	Aneura	pinguis	3.layer	2	3
NS011	Aneura	pinguis	3.layer	3	6
NS011	Aneura	pinguis	3.layer	4	6
NS011	Aneura	pinguis	3.layer	5	3
NS011	Aneura	pinguis	3.layer	6	6
NS011	Aneura	pinguis	3.layer	7	3
NS011	Aneura	pinguis	3.layer	8	6
NS011	Aneura	pinguis	max.layer	1	7
NS011	Aneura	pinguis	avg.width	1	3
NS011	Aneura	pinguis	avg.length	1	27
NS011	Aneura	pinguis	avg.thick	1	204.45
NS011	Aneura	pinguis	ec.width	1	44.902
NS011	Aneura	pinguis	ec.width	2	47.228
NS011	Aneura	pinguis	ec.width	3	46.065
NS011	Aneura	pinguis	ec.width	4	37.95
NS011	Aneura	pinguis	ec.width	5	44.44
NS011	Aneura	pinguis	ec.width	6	33.972
NS011	Aneura	pinguis	ec.width	7	40.874
NS011	Aneura	pinguis	ec.width	8	45.609
NS011	Aneura	pinguis	ec.width	9	49.395
NS011	Aneura	pinguis	ec.width	10	39.152
NS011	Aneura	pinguis	ec.length	1	66.234
NS011	Aneura	pinguis	ec.length	2	90.636
NS011	Aneura	pinguis	ec.length	3	59.65
NS011	Aneura	pinguis	ec.length	4	92.599
NS011	Aneura	pinguis	ec.length	5	87.706
NS011	Aneura	pinguis	ec.length	6	55.705
NS011	Aneura	pinguis	ec.length	7	77.447
NS011	Aneura	pinguis	ec.length	8	70.513
NS011	Aneura	pinguis	ec.length	9	87.485
NS011	Aneura	pinguis	ec.length	10	77.746
NS011	Aneura	pinguis	mc.width	1	28.22
NS011	Aneura	pinguis	mc.width	2	30.637
NS011	Aneura	pinguis	mc.width	3	29.983
NS011	Aneura	pinguis	mc.width	4	38.288
NS011	Aneura	pinguis	mc.width	5	26.997
NS011	Aneura	pinguis	mc.width	6	27.282
NS011	Aneura	pinguis	mc.width	7	25.518
NS011	Aneura	pinguis	mc.width	8	34.886
NS011	Aneura	pinguis	mc.width	9	25.22
NS011	Aneura	pinguis	mc.width	10	23.053
NS011	Aneura	pinguis	mc.length	1	36.148
NS011	Aneura	pinguis	mc.length	2	27.033
NS011	Aneura	pinguis	mc.length	3	31.052
NS011	Aneura	pinguis	mc.length	4	34.309
NS011	Aneura	pinguis	mc.length	5	46.436
NS011	Aneura	pinguis	mc.length	6	45.08
NS011	Aneura	pinguis	mc.length	7	34.523
NS011	Aneura	pinguis	mc.length	8	31.589
NS011	Aneura	pinguis	mc.length	9	40.611
NS011	Aneura	pinguis	mc.length	10	30.788
BPL2	Aneura	pinguis	1.layer	1	1
BPL2	Aneura	pinguis	1.layer	2	3
BPL2	Aneura	pinguis	1.layer	3	1
BPL2	Aneura	pinguis	1.layer	4	1
BPL2	Aneura	pinguis	1.layer	5	1
BPL2	Aneura	pinguis	1.layer	6	1
BPL2	Aneura	pinguis	2.layer	1	2
BPL2	Aneura	pinguis	2.layer	2	3
BPL2	Aneura	pinguis	2.layer	3	3
BPL2	Aneura	pinguis	2.layer	4	5
BPL2	Aneura	pinguis	2.layer	5	3
BPL2	Aneura	pinguis	2.layer	6	5
BPL2	Aneura	pinguis	3.layer	1	11
BPL2	Aneura	pinguis	3.layer	2	3
BPL2	Aneura	pinguis	3.layer	3	2
BPL2	Aneura	pinguis	3.layer	4	4
BPL2	Aneura	pinguis	3.layer	5	3
BPL2	Aneura	pinguis	3.layer	6	3
BPL2	Aneura	pinguis	max.layer	1	8
BPL2	Aneura	pinguis	avg.width	1	3
BPL2	Aneura	pinguis	avg.length	1	16
BPL2	Aneura	pinguis	avg.thick	1	257.02
BPL2	Aneura	pinguis	ec.width	1	32.109
BPL2	Aneura	pinguis	ec.width	2	35.077
BPL2	Aneura	pinguis	ec.width	3	34.439
BPL2	Aneura	pinguis	ec.width	4	37.632
BPL2	Aneura	pinguis	ec.width	5	29.319
BPL2	Aneura	pinguis	ec.width	6	37.098
BPL2	Aneura	pinguis	ec.width	7	32.152
BPL2	Aneura	pinguis	ec.width	8	31.378
BPL2	Aneura	pinguis	ec.width	9	43.278
BPL2	Aneura	pinguis	ec.width	10	38.01
BPL2	Aneura	pinguis	ec.length	1	57.062
BPL2	Aneura	pinguis	ec.length	2	48.287
BPL2	Aneura	pinguis	ec.length	3	68.096
BPL2	Aneura	pinguis	ec.length	4	60.324
BPL2	Aneura	pinguis	ec.length	5	55.089
BPL2	Aneura	pinguis	ec.length	6	47.806
BPL2	Aneura	pinguis	ec.length	7	54.429
BPL2	Aneura	pinguis	ec.length	8	54.747
BPL2	Aneura	pinguis	ec.length	9	53.896
BPL2	Aneura	pinguis	ec.length	10	51.478
BPL2	Aneura	pinguis	mc.width	1	26.813
BPL2	Aneura	pinguis	mc.width	2	28.932
BPL2	Aneura	pinguis	mc.width	3	41.586
BPL2	Aneura	pinguis	mc.width	4	36.944
BPL2	Aneura	pinguis	mc.width	5	31.803
BPL2	Aneura	pinguis	mc.width	6	25.475
BPL2	Aneura	pinguis	mc.width	7	21.587
BPL2	Aneura	pinguis	mc.width	8	18.87
BPL2	Aneura	pinguis	mc.width	9	27.103
BPL2	Aneura	pinguis	mc.width	10	31.268
BPL2	Aneura	pinguis	mc.length	1	32.26
BPL2	Aneura	pinguis	mc.length	2	41.954
BPL2	Aneura	pinguis	mc.length	3	36.229
BPL2	Aneura	pinguis	mc.length	4	23.643
BPL2	Aneura	pinguis	mc.length	5	45.269
BPL2	Aneura	pinguis	mc.length	6	34.291
BPL2	Aneura	pinguis	mc.length	7	38.403
BPL2	Aneura	pinguis	mc.length	8	30.915
BPL2	Aneura	pinguis	mc.length	9	32.38
BPL2	Aneura	pinguis	mc.length	10	30.179
NA19	Aneura	maxima	1.layer	1	3
NA19	Aneura	maxima	1.layer	2	3
NA19	Aneura	maxima	1.layer	3	3
NA19	Aneura	maxima	1.layer	4	1
NA19	Aneura	maxima	1.layer	5	2
NA19	Aneura	maxima	1.layer	6	2
NA19	Aneura	maxima	1.layer	7	3
NA19	Aneura	maxima	1.layer	8	3
NA19	Aneura	maxima	1.layer	9	4
NA19	Aneura	maxima	2.layer	1	3
NA19	Aneura	maxima	2.layer	2	2
NA19	Aneura	maxima	2.layer	3	2
NA19	Aneura	maxima	2.layer	4	1
NA19	Aneura	maxima	2.layer	5	2
NA19	Aneura	maxima	2.layer	6	3
NA19	Aneura	maxima	2.layer	7	3
NA19	Aneura	maxima	2.layer	8	2
NA19	Aneura	maxima	2.layer	9	2
NA19	Aneura	maxima	3.layer	1	8
NA19	Aneura	maxima	3.layer	2	6
NA19	Aneura	maxima	3.layer	3	6
NA19	Aneura	maxima	3.layer	4	4
NA19	Aneura	maxima	3.layer	5	3
NA19	Aneura	maxima	3.layer	6	3
NA19	Aneura	maxima	3.layer	7	3
NA19	Aneura	maxima	max.layer	1	9
NA19	Aneura	maxima	num.oilb	1	28
NA19	Aneura	maxima	num.oilb	2	35
NA19	Aneura	maxima	num.oilb	3	45
NA19	Aneura	maxima	num.oilb	4	45
NA19	Aneura	maxima	num.oilb	5	31
NA19	Aneura	maxima	num.oilb	6	31
NA19	Aneura	maxima	num.oilb	7	27
NA19	Aneura	maxima	num.oilb	8	47
NA19	Aneura	maxima	num.oilb	9	34
NA19	Aneura	maxima	num.oilb	10	29
NA19	Aneura	maxima	dia.oilb	1	3.085
NA19	Aneura	maxima	dia.oilb	2	3.796
NA19	Aneura	maxima	dia.oilb	3	3.649
NA19	Aneura	maxima	dia.oilb	4	3.02
NA19	Aneura	maxima	dia.oilb	5	4.077
NA19	Aneura	maxima	dia.oilb	6	4.442
NA19	Aneura	maxima	dia.oilb	7	2.784
NA19	Aneura	maxima	dia.oilb	8	3.59
NA19	Aneura	maxima	dia.oilb	9	2.439
NA19	Aneura	maxima	dia.oilb	10	2.949
NA19	Aneura	maxima	avg.width	1	2.5
NA19	Aneura	maxima	avg.length	1	23.5
NA19	Aneura	maxima	avg.thick	1	281.64
NA19	Aneura	maxima	ec.width	1	35.393
NA19	Aneura	maxima	ec.width	2	36.702
NA19	Aneura	maxima	ec.width	3	36.345
NA19	Aneura	maxima	ec.width	4	35.512
NA19	Aneura	maxima	ec.width	5	42.091
NA19	Aneura	maxima	ec.width	6	41.077
NA19	Aneura	maxima	ec.width	7	39.305
NA19	Aneura	maxima	ec.width	8	32.548
NA19	Aneura	maxima	ec.width	9	42.201
NA19	Aneura	maxima	ec.width	10	46.363
NA19	Aneura	maxima	ec.length	1	52.684
NA19	Aneura	maxima	ec.length	2	51.904
NA19	Aneura	maxima	ec.length	3	41.977
NA19	Aneura	maxima	ec.length	4	65.235
NA19	Aneura	maxima	ec.length	5	63.311
NA19	Aneura	maxima	ec.length	6	59.043
NA19	Aneura	maxima	ec.length	7	62.506
NA19	Aneura	maxima	ec.length	8	57.787
NA19	Aneura	maxima	ec.length	9	60.484
NA19	Aneura	maxima	ec.length	10	64.444
NA19	Aneura	maxima	mc.width	1	23.067
NA19	Aneura	maxima	mc.width	2	23.841
NA19	Aneura	maxima	mc.width	3	33.192
NA19	Aneura	maxima	mc.width	4	26.743
NA19	Aneura	maxima	mc.width	5	30.16
NA19	Aneura	maxima	mc.width	6	29.72
NA19	Aneura	maxima	mc.width	7	24.684
NA19	Aneura	maxima	mc.width	8	33.664
NA19	Aneura	maxima	mc.width	9	23.455
NA19	Aneura	maxima	mc.width	10	28.776
NA19	Aneura	maxima	mc.length	1	34.588
NA19	Aneura	maxima	mc.length	2	59.44
NA19	Aneura	maxima	mc.length	3	35.202
NA19	Aneura	maxima	mc.length	4	37.178
NA19	Aneura	maxima	mc.length	5	54.016
NA19	Aneura	maxima	mc.length	6	29.549
NA19	Aneura	maxima	mc.length	7	57.062
NA19	Aneura	maxima	mc.length	8	38.012
NA19	Aneura	maxima	mc.length	9	46.752
NA19	Aneura	maxima	mc.length	10	55.119
NA20	Aneura	maxima	1.layer	1	3
NA20	Aneura	maxima	1.layer	2	2
NA20	Aneura	maxima	1.layer	3	3
NA20	Aneura	maxima	1.layer	4	2
NA20	Aneura	maxima	1.layer	5	2
NA20	Aneura	maxima	1.layer	6	3
NA20	Aneura	maxima	1.layer	7	3
NA20	Aneura	maxima	1.layer	8	3
NA20	Aneura	maxima	1.layer	9	3
NA20	Aneura	maxima	1.layer	10	3
NA20	Aneura	maxima	1.layer	11	4
NA20	Aneura	maxima	1.layer	12	5
NA20	Aneura	maxima	2.layer	1	2
NA20	Aneura	maxima	2.layer	2	2
NA20	Aneura	maxima	2.layer	3	3
NA20	Aneura	maxima	2.layer	4	3
NA20	Aneura	maxima	2.layer	5	4
NA20	Aneura	maxima	2.layer	6	3
NA20	Aneura	maxima	2.layer	7	5
NA20	Aneura	maxima	2.layer	8	7
NA20	Aneura	maxima	2.layer	9	6
NA20	Aneura	maxima	2.layer	10	4
NA20	Aneura	maxima	2.layer	11	3
NA20	Aneura	maxima	2.layer	12	6
NA20	Aneura	maxima	3.layer	1	5
NA20	Aneura	maxima	3.layer	2	4
NA20	Aneura	maxima	3.layer	3	4
NA20	Aneura	maxima	3.layer	4	6
NA20	Aneura	maxima	3.layer	5	5
NA20	Aneura	maxima	3.layer	6	3
NA20	Aneura	maxima	3.layer	7	4
NA20	Aneura	maxima	3.layer	8	4
NA20	Aneura	maxima	3.layer	9	4
NA20	Aneura	maxima	3.layer	10	5
NA20	Aneura	maxima	3.layer	11	3
NA20	Aneura	maxima	3.layer	12	5
NA20	Aneura	maxima	max.layer	1	7
NA20	Aneura	maxima	num.oilb	1	24
NA20	Aneura	maxima	num.oilb	2	28
NA20	Aneura	maxima	num.oilb	3	33
NA20	Aneura	maxima	num.oilb	4	35
NA20	Aneura	maxima	num.oilb	5	49
NA20	Aneura	maxima	num.oilb	6	43
NA20	Aneura	maxima	num.oilb	7	28
NA20	Aneura	maxima	num.oilb	8	28
NA20	Aneura	maxima	num.oilb	9	43
NA20	Aneura	maxima	num.oilb	10	42
NA20	Aneura	maxima	dia.oilb	1	2.637
NA20	Aneura	maxima	dia.oilb	2	2.358
NA20	Aneura	maxima	dia.oilb	3	2.164
NA20	Aneura	maxima	dia.oilb	4	2.578
NA20	Aneura	maxima	dia.oilb	5	2.653
NA20	Aneura	maxima	dia.oilb	6	3.097
NA20	Aneura	maxima	dia.oilb	7	2.766
NA20	Aneura	maxima	dia.oilb	8	2.894
NA20	Aneura	maxima	dia.oilb	9	3.282
NA20	Aneura	maxima	dia.oilb	10	2.812
NA20	Aneura	maxima	avg.width	1	2.5
NA20	Aneura	maxima	avg.length	1	19.5
NA20	Aneura	maxima	avg.thick	1	178.3
NA20	Aneura	maxima	ec.width	1	34.43
NA20	Aneura	maxima	ec.width	2	36.725
NA20	Aneura	maxima	ec.width	3	34.843
NA20	Aneura	maxima	ec.width	4	34.435
NA20	Aneura	maxima	ec.width	5	30.917
NA20	Aneura	maxima	ec.width	6	34.871
NA20	Aneura	maxima	ec.width	7	45.61
NA20	Aneura	maxima	ec.width	8	47.726
NA20	Aneura	maxima	ec.width	9	41.346
NA20	Aneura	maxima	ec.width	10	38.214
NA20	Aneura	maxima	ec.length	1	74.581
NA20	Aneura	maxima	ec.length	2	71.692
NA20	Aneura	maxima	ec.length	3	70.096
NA20	Aneura	maxima	ec.length	4	59.569
NA20	Aneura	maxima	ec.length	5	44.744
NA20	Aneura	maxima	ec.length	6	62.381
NA20	Aneura	maxima	ec.length	7	50.748
NA20	Aneura	maxima	ec.length	8	66.776
NA20	Aneura	maxima	ec.length	9	47.762
NA20	Aneura	maxima	ec.length	10	71.934
NA20	Aneura	maxima	mc.width	1	31.779
NA20	Aneura	maxima	mc.width	2	40.098
NA20	Aneura	maxima	mc.width	3	28.469
NA20	Aneura	maxima	mc.width	4	28.436
NA20	Aneura	maxima	mc.width	5	35.306
NA20	Aneura	maxima	mc.width	6	29.738
NA20	Aneura	maxima	mc.width	7	34.228
NA20	Aneura	maxima	mc.width	8	32.177
NA20	Aneura	maxima	mc.width	9	26.617
NA20	Aneura	maxima	mc.width	10	30.091
NA20	Aneura	maxima	mc.length	1	63.864
NA20	Aneura	maxima	mc.length	2	45.028
NA20	Aneura	maxima	mc.length	3	40.26
NA20	Aneura	maxima	mc.length	4	49.066
NA20	Aneura	maxima	mc.length	5	36.306
NA20	Aneura	maxima	mc.length	6	48.485
NA20	Aneura	maxima	mc.length	7	46.092
NA20	Aneura	maxima	mc.length	8	56.869
NA20	Aneura	maxima	mc.length	9	43.969
NA20	Aneura	maxima	mc.length	10	38.419
NA24	Aneura	sp.	1.layer	1	2
NA24	Aneura	sp.	1.layer	2	1
NA24	Aneura	sp.	1.layer	3	1
NA24	Aneura	sp.	1.layer	4	2
NA24	Aneura	sp.	1.layer	5	2
NA24	Aneura	sp.	1.layer	6	2
NA24	Aneura	sp.	1.layer	7	2
NA24	Aneura	sp.	1.layer	8	2
NA24	Aneura	sp.	2.layer	1	5
NA24	Aneura	sp.	2.layer	2	2
NA24	Aneura	sp.	2.layer	3	2
NA24	Aneura	sp.	2.layer	4	6
NA24	Aneura	sp.	2.layer	5	5
NA24	Aneura	sp.	2.layer	6	4
NA24	Aneura	sp.	2.layer	7	3
NA24	Aneura	sp.	2.layer	8	4
NA24	Aneura	sp.	3.layer	1	8
NA24	Aneura	sp.	3.layer	2	7
NA24	Aneura	sp.	3.layer	3	5
NA24	Aneura	sp.	3.layer	4	8
NA24	Aneura	sp.	3.layer	5	8
NA24	Aneura	sp.	3.layer	6	11
NA24	Aneura	sp.	max.layer	1	8
NA24	Aneura	sp.	num.oilb	1	20
NA24	Aneura	sp.	num.oilb	2	14
NA24	Aneura	sp.	num.oilb	3	18
NA24	Aneura	sp.	num.oilb	4	23
NA24	Aneura	sp.	num.oilb	5	19
NA24	Aneura	sp.	num.oilb	6	19
NA24	Aneura	sp.	num.oilb	7	20
NA24	Aneura	sp.	num.oilb	8	21
NA24	Aneura	sp.	num.oilb	9	15
NA24	Aneura	sp.	num.oilb	10	24
NA24	Aneura	sp.	dia.oilb	1	2.499
NA24	Aneura	sp.	dia.oilb	2	2.69
NA24	Aneura	sp.	dia.oilb	3	3.17
NA24	Aneura	sp.	dia.oilb	4	3.17
NA24	Aneura	sp.	dia.oilb	5	2.556
NA24	Aneura	sp.	dia.oilb	6	2.823
NA24	Aneura	sp.	dia.oilb	7	1.896
NA24	Aneura	sp.	dia.oilb	8	3.006
NA24	Aneura	sp.	dia.oilb	9	2.544
NA24	Aneura	sp.	dia.oilb	10	2.452
NA24	Aneura	sp.	avg.width	1	2.5
NA24	Aneura	sp.	avg.length	1	10.5
NA24	Aneura	sp.	avg.thick	1	212.08
NA24	Aneura	sp.	ec.width	1	30.243
NA24	Aneura	sp.	ec.width	2	52.098
NA24	Aneura	sp.	ec.width	3	32.742
NA24	Aneura	sp.	ec.width	4	39.733
NA24	Aneura	sp.	ec.width	5	42.458
NA24	Aneura	sp.	ec.width	6	32.811
NA24	Aneura	sp.	ec.width	7	49.209
NA24	Aneura	sp.	ec.width	8	47.869
NA24	Aneura	sp.	ec.width	9	44.086
NA24	Aneura	sp.	ec.width	10	42.111
NA24	Aneura	sp.	ec.length	1	68.289
NA24	Aneura	sp.	ec.length	2	71.645
NA24	Aneura	sp.	ec.length	3	78.1
NA24	Aneura	sp.	ec.length	4	78.423
NA24	Aneura	sp.	ec.length	5	71.702
NA24	Aneura	sp.	ec.length	6	69.38
NA24	Aneura	sp.	ec.length	7	59.672
NA24	Aneura	sp.	ec.length	8	67.634
NA24	Aneura	sp.	ec.length	9	74.662
NA24	Aneura	sp.	ec.length	10	63.008
NA24	Aneura	sp.	mc.width	1	30.825
NA24	Aneura	sp.	mc.width	2	29.108
NA24	Aneura	sp.	mc.width	3	26.726
NA24	Aneura	sp.	mc.width	4	34.173
NA24	Aneura	sp.	mc.width	5	26.485
NA24	Aneura	sp.	mc.width	6	37.321
NA24	Aneura	sp.	mc.width	7	26.992
NA24	Aneura	sp.	mc.width	8	27.99
NA24	Aneura	sp.	mc.width	9	28.872
NA24	Aneura	sp.	mc.width	10	43.626
NA24	Aneura	sp.	mc.length	1	70.326
NA24	Aneura	sp.	mc.length	2	60.488
NA24	Aneura	sp.	mc.length	3	70.387
NA24	Aneura	sp.	mc.length	4	70.715
NA24	Aneura	sp.	mc.length	5	81.331
NA24	Aneura	sp.	mc.length	6	73.196
NA24	Aneura	sp.	mc.length	7	52.698
NA24	Aneura	sp.	mc.length	8	49.55
NA24	Aneura	sp.	mc.length	9	56.524
NA24	Aneura	sp.	mc.length	10	79.38
NA25	Aneura	sp.	1.layer	1	2
NA25	Aneura	sp.	1.layer	2	2
NA25	Aneura	sp.	1.layer	3	2
NA25	Aneura	sp.	1.layer	4	1
NA25	Aneura	sp.	1.layer	5	1
NA25	Aneura	sp.	1.layer	6	1
NA25	Aneura	sp.	1.layer	7	1
NA25	Aneura	sp.	1.layer	8	2
NA25	Aneura	sp.	1.layer	9	2
NA25	Aneura	sp.	2.layer	1	5
NA25	Aneura	sp.	2.layer	2	5
NA25	Aneura	sp.	2.layer	3	3
NA25	Aneura	sp.	2.layer	4	2
NA25	Aneura	sp.	2.layer	5	1
NA25	Aneura	sp.	2.layer	6	1
NA25	Aneura	sp.	2.layer	7	1
NA25	Aneura	sp.	2.layer	8	2
NA25	Aneura	sp.	2.layer	9	2
NA25	Aneura	sp.	3.layer	1	3
NA25	Aneura	sp.	3.layer	2	3
NA25	Aneura	sp.	3.layer	3	2
NA25	Aneura	sp.	3.layer	4	5
NA25	Aneura	sp.	3.layer	5	3
NA25	Aneura	sp.	3.layer	6	1
NA25	Aneura	sp.	3.layer	7	4
NA25	Aneura	sp.	3.layer	8	4
NA25	Aneura	sp.	3.layer	9	2
NA25	Aneura	sp.	3.layer	10	3
NA25	Aneura	sp.	3.layer	11	2
NA25	Aneura	sp.	max.layer	1	9
NA25	Aneura	sp.	num.oilb	1	41
NA25	Aneura	sp.	num.oilb	2	24
NA25	Aneura	sp.	num.oilb	3	25
NA25	Aneura	sp.	num.oilb	4	20
NA25	Aneura	sp.	num.oilb	5	34
NA25	Aneura	sp.	num.oilb	6	38
NA25	Aneura	sp.	num.oilb	7	36
NA25	Aneura	sp.	num.oilb	8	38
NA25	Aneura	sp.	num.oilb	9	36
NA25	Aneura	sp.	num.oilb	10	48
NA25	Aneura	sp.	dia.oilb	1	3.194
NA25	Aneura	sp.	dia.oilb	2	4.087
NA25	Aneura	sp.	dia.oilb	3	3.441
NA25	Aneura	sp.	dia.oilb	4	3.078
NA25	Aneura	sp.	dia.oilb	5	3.833
NA25	Aneura	sp.	dia.oilb	6	3.353
NA25	Aneura	sp.	dia.oilb	7	2.762
NA25	Aneura	sp.	dia.oilb	8	3.248
NA25	Aneura	sp.	dia.oilb	9	2.521
NA25	Aneura	sp.	dia.oilb	10	2.944
NA25	Aneura	sp.	avg.width	1	2.5
NA25	Aneura	sp.	avg.length	1	20
NA25	Aneura	sp.	avg.thick	1	230.59
NA25	Aneura	sp.	ec.width	1	28.81
NA25	Aneura	sp.	ec.width	2	44.656
NA25	Aneura	sp.	ec.width	3	45.342
NA25	Aneura	sp.	ec.width	4	37.448
NA25	Aneura	sp.	ec.width	5	43.336
NA25	Aneura	sp.	ec.width	6	44.685
NA25	Aneura	sp.	ec.width	7	42.561
NA25	Aneura	sp.	ec.width	8	45.447
NA25	Aneura	sp.	ec.width	9	30.572
NA25	Aneura	sp.	ec.width	10	48.563
NA25	Aneura	sp.	ec.length	1	80.634
NA25	Aneura	sp.	ec.length	2	65.999
NA25	Aneura	sp.	ec.length	3	69.494
NA25	Aneura	sp.	ec.length	4	88.77
NA25	Aneura	sp.	ec.length	5	74.452
NA25	Aneura	sp.	ec.length	6	67.23
NA25	Aneura	sp.	ec.length	7	76.944
NA25	Aneura	sp.	ec.length	8	79.005
NA25	Aneura	sp.	ec.length	9	64.813
NA25	Aneura	sp.	ec.length	10	85.394
NA25	Aneura	sp.	mc.width	1	40.913
NA25	Aneura	sp.	mc.width	2	34.384
NA25	Aneura	sp.	mc.width	3	22.476
NA25	Aneura	sp.	mc.width	4	23.659
NA25	Aneura	sp.	mc.width	5	33.703
NA25	Aneura	sp.	mc.width	6	29.529
NA25	Aneura	sp.	mc.width	7	28.719
NA25	Aneura	sp.	mc.width	8	29.645
NA25	Aneura	sp.	mc.width	9	28.093
NA25	Aneura	sp.	mc.width	10	28.692
NA25	Aneura	sp.	mc.length	1	21.508
NA25	Aneura	sp.	mc.length	2	24.576
NA25	Aneura	sp.	mc.length	3	27.448
NA25	Aneura	sp.	mc.length	4	29.189
NA25	Aneura	sp.	mc.length	5	29.363
NA25	Aneura	sp.	mc.length	6	34.587
NA25	Aneura	sp.	mc.length	7	26.85
NA25	Aneura	sp.	mc.length	8	25.926
NA25	Aneura	sp.	mc.length	9	35.614
NA25	Aneura	sp.	mc.length	10	43.251
NA27	Aneura	sp.	1.layer	1	1
NA27	Aneura	sp.	1.layer	2	1
NA27	Aneura	sp.	1.layer	3	4
NA27	Aneura	sp.	1.layer	4	3
NA27	Aneura	sp.	1.layer	5	3
NA27	Aneura	sp.	1.layer	6	3
NA27	Aneura	sp.	1.layer	7	3
NA27	Aneura	sp.	1.layer	8	2
NA27	Aneura	sp.	1.layer	9	2
NA27	Aneura	sp.	1.layer	10	2
NA27	Aneura	sp.	1.layer	11	1
NA27	Aneura	sp.	1.layer	12	1
NA27	Aneura	sp.	2.layer	1	1
NA27	Aneura	sp.	2.layer	2	1
NA27	Aneura	sp.	2.layer	3	3
NA27	Aneura	sp.	2.layer	4	5
NA27	Aneura	sp.	2.layer	5	8
NA27	Aneura	sp.	2.layer	6	6
NA27	Aneura	sp.	2.layer	7	5
NA27	Aneura	sp.	2.layer	8	6
NA27	Aneura	sp.	2.layer	9	3
NA27	Aneura	sp.	2.layer	10	4
NA27	Aneura	sp.	2.layer	11	1
NA27	Aneura	sp.	2.layer	12	2
NA27	Aneura	sp.	3.layer	1	4
NA27	Aneura	sp.	3.layer	2	2
NA27	Aneura	sp.	3.layer	3	2
NA27	Aneura	sp.	3.layer	4	3
NA27	Aneura	sp.	3.layer	5	3
NA27	Aneura	sp.	3.layer	6	3
NA27	Aneura	sp.	3.layer	7	3
NA27	Aneura	sp.	3.layer	8	2
NA27	Aneura	sp.	3.layer	9	3
NA27	Aneura	sp.	3.layer	10	4
NA27	Aneura	sp.	3.layer	11	4
NA27	Aneura	sp.	3.layer	12	2
NA27	Aneura	sp.	3.layer	13	3
NA27	Aneura	sp.	3.layer	14	2
NA27	Aneura	sp.	max.layer	1	11
NA27	Aneura	sp.	num.oilb	1	17
NA27	Aneura	sp.	num.oilb	2	7
NA27	Aneura	sp.	num.oilb	3	17
NA27	Aneura	sp.	num.oilb	4	22
NA27	Aneura	sp.	num.oilb	5	23
NA27	Aneura	sp.	num.oilb	6	10
NA27	Aneura	sp.	num.oilb	7	14
NA27	Aneura	sp.	num.oilb	8	16
NA27	Aneura	sp.	num.oilb	9	22
NA27	Aneura	sp.	num.oilb	10	19
NA27	Aneura	sp.	dia.oilb	1	3.381
NA27	Aneura	sp.	dia.oilb	2	3.103
NA27	Aneura	sp.	dia.oilb	3	2.341
NA27	Aneura	sp.	dia.oilb	4	2.685
NA27	Aneura	sp.	dia.oilb	5	3.308
NA27	Aneura	sp.	dia.oilb	6	4.704
NA27	Aneura	sp.	dia.oilb	7	3.434
NA27	Aneura	sp.	dia.oilb	8	2.758
NA27	Aneura	sp.	dia.oilb	9	3.701
NA27	Aneura	sp.	dia.oilb	10	3.58
NA27	Aneura	sp.	avg.width	1	2.5
NA27	Aneura	sp.	avg.length	1	23
NA27	Aneura	sp.	avg.thick	1	321.91
NA27	Aneura	sp.	ec.width	1	32.198
NA27	Aneura	sp.	ec.width	2	34.367
NA27	Aneura	sp.	ec.width	3	33.48
NA27	Aneura	sp.	ec.width	4	38.925
NA27	Aneura	sp.	ec.width	5	47.178
NA27	Aneura	sp.	ec.width	6	44.69
NA27	Aneura	sp.	ec.width	7	29.78
NA27	Aneura	sp.	ec.width	8	40.184
NA27	Aneura	sp.	ec.width	9	40.449
NA27	Aneura	sp.	ec.width	10	44.21
NA27	Aneura	sp.	ec.length	1	74.407
NA27	Aneura	sp.	ec.length	2	63.423
NA27	Aneura	sp.	ec.length	3	88.913
NA27	Aneura	sp.	ec.length	4	72.047
NA27	Aneura	sp.	ec.length	5	91.927
NA27	Aneura	sp.	ec.length	6	66.571
NA27	Aneura	sp.	ec.length	7	78.229
NA27	Aneura	sp.	ec.length	8	59.464
NA27	Aneura	sp.	ec.length	9	74.238
NA27	Aneura	sp.	ec.length	10	71.491
NA27	Aneura	sp.	mc.width	1	36.896
NA27	Aneura	sp.	mc.width	2	38.278
NA27	Aneura	sp.	mc.width	3	38.744
NA27	Aneura	sp.	mc.width	4	31.108
NA27	Aneura	sp.	mc.width	5	28.616
NA27	Aneura	sp.	mc.width	6	30.279
NA27	Aneura	sp.	mc.width	7	27.749
NA27	Aneura	sp.	mc.width	8	32.091
NA27	Aneura	sp.	mc.width	9	40.445
NA27	Aneura	sp.	mc.width	10	27.653
NA27	Aneura	sp.	mc.length	1	41.109
NA27	Aneura	sp.	mc.length	2	40.648
NA27	Aneura	sp.	mc.length	3	52.001
NA27	Aneura	sp.	mc.length	4	45.01
NA27	Aneura	sp.	mc.length	5	54.131
NA27	Aneura	sp.	mc.length	6	46.926
NA27	Aneura	sp.	mc.length	7	33.684
NA27	Aneura	sp.	mc.length	8	53.626
NA27	Aneura	sp.	mc.length	9	54.847
NA27	Aneura	sp.	mc.length	10	47.708
NA28	Aneura	sp.	1.layer	1	2
NA28	Aneura	sp.	1.layer	2	2
NA28	Aneura	sp.	1.layer	3	1
NA28	Aneura	sp.	1.layer	4	2
NA28	Aneura	sp.	1.layer	5	2
NA28	Aneura	sp.	1.layer	6	2
NA28	Aneura	sp.	1.layer	7	1
NA28	Aneura	sp.	1.layer	8	3
NA28	Aneura	sp.	1.layer	9	2
NA28	Aneura	sp.	2.layer	1	1
NA28	Aneura	sp.	2.layer	2	5
NA28	Aneura	sp.	2.layer	3	2
NA28	Aneura	sp.	2.layer	4	2
NA28	Aneura	sp.	2.layer	5	4
NA28	Aneura	sp.	2.layer	6	3
NA28	Aneura	sp.	2.layer	7	3
NA28	Aneura	sp.	2.layer	8	1
NA28	Aneura	sp.	2.layer	9	2
NA28	Aneura	sp.	3.layer	1	1
NA28	Aneura	sp.	3.layer	2	4
NA28	Aneura	sp.	3.layer	3	2
NA28	Aneura	sp.	3.layer	4	1
NA28	Aneura	sp.	3.layer	5	4
NA28	Aneura	sp.	3.layer	6	5
NA28	Aneura	sp.	3.layer	7	6
NA28	Aneura	sp.	3.layer	8	4
NA28	Aneura	sp.	3.layer	9	3
NA28	Aneura	sp.	max.layer	1	9
NA28	Aneura	sp.	num.oilb	1	42
NA28	Aneura	sp.	num.oilb	2	29
NA28	Aneura	sp.	num.oilb	3	25
NA28	Aneura	sp.	num.oilb	4	37
NA28	Aneura	sp.	num.oilb	5	41
NA28	Aneura	sp.	num.oilb	6	30
NA28	Aneura	sp.	num.oilb	7	26
NA28	Aneura	sp.	num.oilb	8	35
NA28	Aneura	sp.	num.oilb	9	27
NA28	Aneura	sp.	num.oilb	10	28
NA28	Aneura	sp.	dia.oilb	1	3.532
NA28	Aneura	sp.	dia.oilb	2	3.592
NA28	Aneura	sp.	dia.oilb	3	3.149
NA28	Aneura	sp.	dia.oilb	4	3.306
NA28	Aneura	sp.	dia.oilb	5	4.016
NA28	Aneura	sp.	dia.oilb	6	3.614
NA28	Aneura	sp.	dia.oilb	7	3.797
NA28	Aneura	sp.	dia.oilb	8	3.52
NA28	Aneura	sp.	dia.oilb	9	3.752
NA28	Aneura	sp.	dia.oilb	10	4.075
NA28	Aneura	sp.	avg.width	1	2.5
NA28	Aneura	sp.	avg.length	1	31
NA28	Aneura	sp.	avg.thick	1	202.13
NA28	Aneura	sp.	ec.width	1	41.567
NA28	Aneura	sp.	ec.width	2	28.221
NA28	Aneura	sp.	ec.width	3	29.768
NA28	Aneura	sp.	ec.width	4	38.774
NA28	Aneura	sp.	ec.width	5	27.405
NA28	Aneura	sp.	ec.width	6	28.599
NA28	Aneura	sp.	ec.width	7	46.023
NA28	Aneura	sp.	ec.width	8	37.813
NA28	Aneura	sp.	ec.width	9	48.05
NA28	Aneura	sp.	ec.width	10	36.49
NA28	Aneura	sp.	ec.length	1	90.542
NA28	Aneura	sp.	ec.length	2	69.229
NA28	Aneura	sp.	ec.length	3	59.17
NA28	Aneura	sp.	ec.length	4	64.72
NA28	Aneura	sp.	ec.length	5	74.623
NA28	Aneura	sp.	ec.length	6	66.435
NA28	Aneura	sp.	ec.length	7	76.412
NA28	Aneura	sp.	ec.length	8	62.585
NA28	Aneura	sp.	ec.length	9	66.78
NA28	Aneura	sp.	ec.length	10	59.175
NA28	Aneura	sp.	mc.width	1	29.656
NA28	Aneura	sp.	mc.width	2	37.725
NA28	Aneura	sp.	mc.width	3	28.25
NA28	Aneura	sp.	mc.width	4	25.708
NA28	Aneura	sp.	mc.width	5	28.309
NA28	Aneura	sp.	mc.width	6	31.651
NA28	Aneura	sp.	mc.width	7	23.989
NA28	Aneura	sp.	mc.width	8	33.905
NA28	Aneura	sp.	mc.width	9	21.95
NA28	Aneura	sp.	mc.width	10	20.823
NA28	Aneura	sp.	mc.length	1	50.457
NA28	Aneura	sp.	mc.length	2	39.807
NA28	Aneura	sp.	mc.length	3	52.803
NA28	Aneura	sp.	mc.length	4	43.871
NA28	Aneura	sp.	mc.length	5	54.422
NA28	Aneura	sp.	mc.length	6	25.053
NA28	Aneura	sp.	mc.length	7	29.921
NA28	Aneura	sp.	mc.length	8	58.103
NA28	Aneura	sp.	mc.length	9	36.478
NA28	Aneura	sp.	mc.length	10	46.786
NA29	Aneura	sp.	1.layer	1	2
NA29	Aneura	sp.	1.layer	2	1
NA29	Aneura	sp.	1.layer	3	1
NA29	Aneura	sp.	1.layer	4	2
NA29	Aneura	sp.	1.layer	5	1
NA29	Aneura	sp.	1.layer	6	4
NA29	Aneura	sp.	1.layer	7	2
NA29	Aneura	sp.	1.layer	8	1
NA29	Aneura	sp.	1.layer	9	1
NA29	Aneura	sp.	1.layer	10	3
NA29	Aneura	sp.	1.layer	11	1
NA29	Aneura	sp.	1.layer	12	3
NA29	Aneura	sp.	1.layer	13	1
NA29	Aneura	sp.	1.layer	14	2
NA29	Aneura	sp.	2.layer	1	1
NA29	Aneura	sp.	2.layer	2	1
NA29	Aneura	sp.	2.layer	3	2
NA29	Aneura	sp.	2.layer	4	2
NA29	Aneura	sp.	2.layer	5	3
NA29	Aneura	sp.	2.layer	6	3
NA29	Aneura	sp.	2.layer	7	2
NA29	Aneura	sp.	2.layer	8	3
NA29	Aneura	sp.	2.layer	9	2
NA29	Aneura	sp.	2.layer	10	3
NA29	Aneura	sp.	2.layer	11	4
NA29	Aneura	sp.	2.layer	12	1
NA29	Aneura	sp.	2.layer	13	1
NA29	Aneura	sp.	2.layer	14	2
NA29	Aneura	sp.	3.layer	1	2
NA29	Aneura	sp.	3.layer	2	1
NA29	Aneura	sp.	3.layer	3	1
NA29	Aneura	sp.	3.layer	4	2
NA29	Aneura	sp.	3.layer	5	1
NA29	Aneura	sp.	3.layer	6	3
NA29	Aneura	sp.	3.layer	7	3
NA29	Aneura	sp.	3.layer	8	2
NA29	Aneura	sp.	3.layer	9	2
NA29	Aneura	sp.	3.layer	10	1
NA29	Aneura	sp.	3.layer	11	2
NA29	Aneura	sp.	3.layer	12	1
NA29	Aneura	sp.	3.layer	13	1
NA29	Aneura	sp.	max.layer	1	7
NA29	Aneura	sp.	num.oilb	1	30
NA29	Aneura	sp.	num.oilb	2	43
NA29	Aneura	sp.	num.oilb	3	23
NA29	Aneura	sp.	num.oilb	4	49
NA29	Aneura	sp.	num.oilb	5	30
NA29	Aneura	sp.	num.oilb	6	22
NA29	Aneura	sp.	num.oilb	7	27
NA29	Aneura	sp.	num.oilb	8	22
NA29	Aneura	sp.	num.oilb	9	47
NA29	Aneura	sp.	num.oilb	10	60
NA29	Aneura	sp.	dia.oilb	1	3.397
NA29	Aneura	sp.	dia.oilb	2	2.285
NA29	Aneura	sp.	dia.oilb	3	2.686
NA29	Aneura	sp.	dia.oilb	4	3.631
NA29	Aneura	sp.	dia.oilb	5	3.741
NA29	Aneura	sp.	dia.oilb	6	3.36
NA29	Aneura	sp.	dia.oilb	7	3.076
NA29	Aneura	sp.	dia.oilb	8	2.838
NA29	Aneura	sp.	dia.oilb	9	3.863
NA29	Aneura	sp.	dia.oilb	10	2.91
NA29	Aneura	sp.	avg.width	1	2.5
NA29	Aneura	sp.	avg.length	1	13.5
NA29	Aneura	sp.	avg.thick	1	207.91
NA29	Aneura	sp.	ec.width	1	52.749
NA29	Aneura	sp.	ec.width	2	57.204
NA29	Aneura	sp.	ec.width	3	49.388
NA29	Aneura	sp.	ec.width	4	49.384
NA29	Aneura	sp.	ec.width	5	43.874
NA29	Aneura	sp.	ec.width	6	51.576
NA29	Aneura	sp.	ec.width	7	38.509
NA29	Aneura	sp.	ec.width	8	40.062
NA29	Aneura	sp.	ec.width	9	38.425
NA29	Aneura	sp.	ec.width	10	34.327
NA29	Aneura	sp.	ec.length	1	68.109
NA29	Aneura	sp.	ec.length	2	54.418
NA29	Aneura	sp.	ec.length	3	68.335
NA29	Aneura	sp.	ec.length	4	74.321
NA29	Aneura	sp.	ec.length	5	91.078
NA29	Aneura	sp.	ec.length	6	95.141
NA29	Aneura	sp.	ec.length	7	92.136
NA29	Aneura	sp.	ec.length	8	97.469
NA29	Aneura	sp.	ec.length	9	73.127
NA29	Aneura	sp.	ec.length	10	82.917
NA29	Aneura	sp.	mc.width	1	37.136
NA29	Aneura	sp.	mc.width	2	35.716
NA29	Aneura	sp.	mc.width	3	28.442
NA29	Aneura	sp.	mc.width	4	29.182
NA29	Aneura	sp.	mc.width	5	24.857
NA29	Aneura	sp.	mc.width	6	27.744
NA29	Aneura	sp.	mc.width	7	26.638
NA29	Aneura	sp.	mc.width	8	43.262
NA29	Aneura	sp.	mc.width	9	40.521
NA29	Aneura	sp.	mc.width	10	41.769
NA29	Aneura	sp.	mc.length	1	41.769
NA29	Aneura	sp.	mc.length	2	42.369
NA29	Aneura	sp.	mc.length	3	44.154
NA29	Aneura	sp.	mc.length	4	65.415
NA29	Aneura	sp.	mc.length	5	37.643
NA29	Aneura	sp.	mc.length	6	47.416
NA29	Aneura	sp.	mc.length	7	43.772
NA29	Aneura	sp.	mc.length	8	45.445
NA29	Aneura	sp.	mc.length	9	42.06
NA29	Aneura	sp.	mc.length	10	44.793
NA30	Aneura	sp.	1.layer	1	3
NA30	Aneura	sp.	1.layer	2	2
NA30	Aneura	sp.	1.layer	3	3
NA30	Aneura	sp.	1.layer	4	2
NA30	Aneura	sp.	1.layer	5	1
NA30	Aneura	sp.	2.layer	1	4
NA30	Aneura	sp.	2.layer	2	3
NA30	Aneura	sp.	2.layer	3	2
NA30	Aneura	sp.	2.layer	4	1
NA30	Aneura	sp.	2.layer	5	4
NA30	Aneura	sp.	3.layer	1	1
NA30	Aneura	sp.	3.layer	2	2
NA30	Aneura	sp.	3.layer	3	3
NA30	Aneura	sp.	3.layer	4	5
NA30	Aneura	sp.	3.layer	5	2
NA30	Aneura	sp.	max.layer	1	7
NA30	Aneura	sp.	avg.width	1	2.5
NA30	Aneura	sp.	avg.length	1	11.5
NA30	Aneura	sp.	avg.thick	1	164.61
NA30	Aneura	sp.	ec.width	1	34.4
NA30	Aneura	sp.	ec.width	2	45.696
NA30	Aneura	sp.	ec.width	3	31.202
NA30	Aneura	sp.	ec.width	4	36.647
NA30	Aneura	sp.	ec.width	5	34.582
NA30	Aneura	sp.	ec.width	6	35.119
NA30	Aneura	sp.	ec.width	7	54
NA30	Aneura	sp.	ec.width	8	35.461
NA30	Aneura	sp.	ec.width	9	41.587
NA30	Aneura	sp.	ec.width	10	37.571
NA30	Aneura	sp.	ec.length	1	62.748
NA30	Aneura	sp.	ec.length	2	67.749
NA30	Aneura	sp.	ec.length	3	71.173
NA30	Aneura	sp.	ec.length	4	69.775
NA30	Aneura	sp.	ec.length	5	54.044
NA30	Aneura	sp.	ec.length	6	79.155
NA30	Aneura	sp.	ec.length	7	59.329
NA30	Aneura	sp.	ec.length	8	58.449
NA30	Aneura	sp.	ec.length	9	62.825
NA30	Aneura	sp.	ec.length	10	81.677
NA30	Aneura	sp.	mc.width	1	36.208
NA30	Aneura	sp.	mc.width	2	30.018
NA30	Aneura	sp.	mc.width	3	32.38
NA30	Aneura	sp.	mc.width	4	30.91
NA30	Aneura	sp.	mc.width	5	29.397
NA30	Aneura	sp.	mc.width	6	31.777
NA30	Aneura	sp.	mc.width	7	24.933
NA30	Aneura	sp.	mc.width	8	38.596
NA30	Aneura	sp.	mc.width	9	25.014
NA30	Aneura	sp.	mc.width	10	29.363
NA30	Aneura	sp.	mc.length	1	58.123
NA30	Aneura	sp.	mc.length	2	50.988
NA30	Aneura	sp.	mc.length	3	64.052
NA30	Aneura	sp.	mc.length	4	35.883
NA30	Aneura	sp.	mc.length	5	42.388
NA30	Aneura	sp.	mc.length	6	37.092
NA30	Aneura	sp.	mc.length	7	57.804
NA30	Aneura	sp.	mc.length	8	40.503
NA30	Aneura	sp.	mc.length	9	54.845
NA30	Aneura	sp.	mc.length	10	48.666
NA31	Aneura	sp.	1.layer	1	1
NA31	Aneura	sp.	1.layer	2	1
NA31	Aneura	sp.	1.layer	3	3
NA31	Aneura	sp.	1.layer	4	2
NA31	Aneura	sp.	1.layer	5	2
NA31	Aneura	sp.	1.layer	6	2
NA31	Aneura	sp.	1.layer	7	2
NA31	Aneura	sp.	1.layer	8	1
NA31	Aneura	sp.	2.layer	1	1
NA31	Aneura	sp.	2.layer	2	3
NA31	Aneura	sp.	2.layer	3	4
NA31	Aneura	sp.	2.layer	4	5
NA31	Aneura	sp.	2.layer	5	3
NA31	Aneura	sp.	2.layer	6	5
NA31	Aneura	sp.	2.layer	7	5
NA31	Aneura	sp.	2.layer	8	2
NA31	Aneura	sp.	3.layer	1	4
NA31	Aneura	sp.	3.layer	2	2
NA31	Aneura	sp.	3.layer	3	5
NA31	Aneura	sp.	3.layer	4	1
NA31	Aneura	sp.	3.layer	5	2
NA31	Aneura	sp.	3.layer	6	4
NA31	Aneura	sp.	3.layer	7	5
NA31	Aneura	sp.	3.layer	8	8
NA31	Aneura	sp.	max.layer	1	13
NA31	Aneura	sp.	num.oilb	1	50
NA31	Aneura	sp.	num.oilb	2	68
NA31	Aneura	sp.	num.oilb	3	45
NA31	Aneura	sp.	num.oilb	4	24
NA31	Aneura	sp.	num.oilb	5	43
NA31	Aneura	sp.	num.oilb	6	42
NA31	Aneura	sp.	num.oilb	7	52
NA31	Aneura	sp.	num.oilb	8	42
NA31	Aneura	sp.	num.oilb	9	37
NA31	Aneura	sp.	num.oilb	10	40
NA31	Aneura	sp.	dia.oilb	1	3.87
NA31	Aneura	sp.	dia.oilb	2	3.905
NA31	Aneura	sp.	dia.oilb	3	2.369
NA31	Aneura	sp.	dia.oilb	4	2.719
NA31	Aneura	sp.	dia.oilb	5	3.62
NA31	Aneura	sp.	dia.oilb	6	3.317
NA31	Aneura	sp.	dia.oilb	7	3.054
NA31	Aneura	sp.	dia.oilb	8	2.092
NA31	Aneura	sp.	dia.oilb	9	2.115
NA31	Aneura	sp.	dia.oilb	10	4.074
NA31	Aneura	sp.	avg.width	1	3.5
NA31	Aneura	sp.	avg.length	1	16
NA31	Aneura	sp.	avg.thick	1	239.46
NA31	Aneura	sp.	ec.width	1	36.65
NA31	Aneura	sp.	ec.width	2	26.83
NA31	Aneura	sp.	ec.width	3	25.394
NA31	Aneura	sp.	ec.width	4	35.713
NA31	Aneura	sp.	ec.width	5	29.295
NA31	Aneura	sp.	ec.width	6	32.309
NA31	Aneura	sp.	ec.width	7	32.233
NA31	Aneura	sp.	ec.width	8	31.905
NA31	Aneura	sp.	ec.width	9	25.081
NA31	Aneura	sp.	ec.width	10	32.209
NA31	Aneura	sp.	ec.length	1	61.748
NA31	Aneura	sp.	ec.length	2	53.16
NA31	Aneura	sp.	ec.length	3	56.866
NA31	Aneura	sp.	ec.length	4	49.546
NA31	Aneura	sp.	ec.length	5	56.32
NA31	Aneura	sp.	ec.length	6	57.144
NA31	Aneura	sp.	ec.length	7	38.548
NA31	Aneura	sp.	ec.length	8	44.668
NA31	Aneura	sp.	ec.length	9	41.182
NA31	Aneura	sp.	ec.length	10	38.709
NA31	Aneura	sp.	mc.width	1	19.829
NA31	Aneura	sp.	mc.width	2	18.262
NA31	Aneura	sp.	mc.width	3	16.392
NA31	Aneura	sp.	mc.width	4	23.683
NA31	Aneura	sp.	mc.width	5	30.982
NA31	Aneura	sp.	mc.width	6	23.834
NA31	Aneura	sp.	mc.width	7	29.094
NA31	Aneura	sp.	mc.width	8	25.045
NA31	Aneura	sp.	mc.width	9	28.284
NA31	Aneura	sp.	mc.width	10	29.517
NA31	Aneura	sp.	mc.length	1	35.5
NA31	Aneura	sp.	mc.length	2	37.165
NA31	Aneura	sp.	mc.length	3	35.784
NA31	Aneura	sp.	mc.length	4	29.457
NA31	Aneura	sp.	mc.length	5	25.825
NA31	Aneura	sp.	mc.length	6	35.463
NA31	Aneura	sp.	mc.length	7	55.526
NA31	Aneura	sp.	mc.length	8	42.878
NA31	Aneura	sp.	mc.length	9	32.044
NA31	Aneura	sp.	mc.length	10	43.283
SCOS2695	Aneura	maxima	1.layer	1	2
SCOS2695	Aneura	maxima	1.layer	2	1
SCOS2695	Aneura	maxima	1.layer	3	1
SCOS2695	Aneura	maxima	1.layer	4	1
SCOS2695	Aneura	maxima	1.layer	5	1
SCOS2695	Aneura	maxima	1.layer	6	1
SCOS2695	Aneura	maxima	1.layer	7	1
SCOS2695	Aneura	maxima	1.layer	8	1
SCOS2695	Aneura	maxima	1.layer	9	1
SCOS2695	Aneura	maxima	1.layer	10	1
SCOS2695	Aneura	maxima	1.layer	11	1
SCOS2695	Aneura	maxima	1.layer	12	1
SCOS2695	Aneura	maxima	1.layer	13	2
SCOS2695	Aneura	maxima	1.layer	14	3
SCOS2695	Aneura	maxima	1.layer	15	1
SCOS2695	Aneura	maxima	1.layer	16	1
SCOS2695	Aneura	maxima	1.layer	17	1
SCOS2695	Aneura	maxima	2.layer	1	3
SCOS2695	Aneura	maxima	2.layer	2	2
SCOS2695	Aneura	maxima	2.layer	3	3
SCOS2695	Aneura	maxima	2.layer	4	2
SCOS2695	Aneura	maxima	2.layer	5	1
SCOS2695	Aneura	maxima	2.layer	6	2
SCOS2695	Aneura	maxima	2.layer	7	1
SCOS2695	Aneura	maxima	2.layer	8	1
SCOS2695	Aneura	maxima	2.layer	9	1
SCOS2695	Aneura	maxima	2.layer	10	1
SCOS2695	Aneura	maxima	2.layer	11	1
SCOS2695	Aneura	maxima	2.layer	12	1
SCOS2695	Aneura	maxima	2.layer	13	2
SCOS2695	Aneura	maxima	2.layer	14	3
SCOS2695	Aneura	maxima	2.layer	15	2
SCOS2695	Aneura	maxima	2.layer	16	3
SCOS2695	Aneura	maxima	2.layer	17	2
SCOS2695	Aneura	maxima	3.layer	1	1
SCOS2695	Aneura	maxima	3.layer	2	6
SCOS2695	Aneura	maxima	3.layer	3	6
SCOS2695	Aneura	maxima	3.layer	4	1
SCOS2695	Aneura	maxima	3.layer	5	6
SCOS2695	Aneura	maxima	3.layer	6	2
SCOS2695	Aneura	maxima	3.layer	7	6
SCOS2695	Aneura	maxima	3.layer	8	1
SCOS2695	Aneura	maxima	3.layer	9	4
SCOS2695	Aneura	maxima	3.layer	10	1
SCOS2695	Aneura	maxima	3.layer	11	3
SCOS2695	Aneura	maxima	3.layer	12	5
SCOS2695	Aneura	maxima	3.layer	13	3
SCOS2695	Aneura	maxima	3.layer	14	2
SCOS2695	Aneura	maxima	3.layer	15	4
SCOS2695	Aneura	maxima	3.layer	16	6
SCOS2695	Aneura	maxima	3.layer	17	1
SCOS2695	Aneura	maxima	3.layer	18	4
SCOS2695	Aneura	maxima	3.layer	19	4
SCOS2695	Aneura	maxima	3.layer	20	6
SCOS2695	Aneura	maxima	3.layer	21	4
SCOS2695	Aneura	maxima	max.layer	1	9
SCOS2695	Aneura	maxima	avg.width	1	3.5
SCOS2695	Aneura	maxima	avg.length	1	21
SCOS2695	Aneura	maxima	avg.thick	1	288.41
SCOS2695	Aneura	maxima	ec.width	1	40.508
SCOS2695	Aneura	maxima	ec.width	2	37.477
SCOS2695	Aneura	maxima	ec.width	3	43.739
SCOS2695	Aneura	maxima	ec.width	4	35.044
SCOS2695	Aneura	maxima	ec.width	5	33.346
SCOS2695	Aneura	maxima	ec.width	6	33.164
SCOS2695	Aneura	maxima	ec.width	7	33.854
SCOS2695	Aneura	maxima	ec.width	8	41.912
SCOS2695	Aneura	maxima	ec.width	9	57.813
SCOS2695	Aneura	maxima	ec.width	10	51.221
SCOS2695	Aneura	maxima	ec.length	1	64.647
SCOS2695	Aneura	maxima	ec.length	2	74.22
SCOS2695	Aneura	maxima	ec.length	3	65.204
SCOS2695	Aneura	maxima	ec.length	4	59.06
SCOS2695	Aneura	maxima	ec.length	5	62.664
SCOS2695	Aneura	maxima	ec.length	6	57.74
SCOS2695	Aneura	maxima	ec.length	7	62.693
SCOS2695	Aneura	maxima	ec.length	8	72.533
SCOS2695	Aneura	maxima	ec.length	9	70.058
SCOS2695	Aneura	maxima	ec.length	10	57.718
SCOS2695	Aneura	maxima	mc.width	1	23.109
SCOS2695	Aneura	maxima	mc.width	2	32.205
SCOS2695	Aneura	maxima	mc.width	3	25.661
SCOS2695	Aneura	maxima	mc.width	4	33.899
SCOS2695	Aneura	maxima	mc.width	5	29.008
SCOS2695	Aneura	maxima	mc.width	6	29.052
SCOS2695	Aneura	maxima	mc.width	7	24.215
SCOS2695	Aneura	maxima	mc.width	8	25.043
SCOS2695	Aneura	maxima	mc.width	9	29.043
SCOS2695	Aneura	maxima	mc.width	10	26.694
SCOS2695	Aneura	maxima	mc.length	1	48.472
SCOS2695	Aneura	maxima	mc.length	2	54.712
SCOS2695	Aneura	maxima	mc.length	3	77.844
SCOS2695	Aneura	maxima	mc.length	4	56.985
SCOS2695	Aneura	maxima	mc.length	5	61.964
SCOS2695	Aneura	maxima	mc.length	6	59.635
SCOS2695	Aneura	maxima	mc.length	7	49.421
SCOS2695	Aneura	maxima	mc.length	8	60.835
SCOS2695	Aneura	maxima	mc.length	9	54.246
SCOS2695	Aneura	maxima	mc.length	10	54.713
JSPSU01	Aneura	pinguis	1.layer	1	3
JSPSU01	Aneura	pinguis	1.layer	2	3
JSPSU01	Aneura	pinguis	1.layer	3	1
JSPSU01	Aneura	pinguis	1.layer	4	2
JSPSU01	Aneura	pinguis	1.layer	5	3
JSPSU01	Aneura	pinguis	1.layer	6	2
JSPSU01	Aneura	pinguis	1.layer	7	3
JSPSU01	Aneura	pinguis	2.layer	1	6
JSPSU01	Aneura	pinguis	2.layer	2	3
JSPSU01	Aneura	pinguis	2.layer	3	5
JSPSU01	Aneura	pinguis	2.layer	4	8
JSPSU01	Aneura	pinguis	2.layer	5	4
JSPSU01	Aneura	pinguis	2.layer	6	5
JSPSU01	Aneura	pinguis	2.layer	7	4
JSPSU01	Aneura	pinguis	3.layer	1	2
JSPSU01	Aneura	pinguis	3.layer	2	2
JSPSU01	Aneura	pinguis	3.layer	3	5
JSPSU01	Aneura	pinguis	3.layer	4	2
JSPSU01	Aneura	pinguis	3.layer	5	2
JSPSU01	Aneura	pinguis	3.layer	6	3
JSPSU01	Aneura	pinguis	3.layer	7	2
JSPSU01	Aneura	pinguis	3.layer	8	2
JSPSU01	Aneura	pinguis	3.layer	9	2
JSPSU01	Aneura	pinguis	3.layer	10	3
JSPSU01	Aneura	pinguis	max.layer	1	10
JSPSU01	Aneura	pinguis	num.oilb	1	12
JSPSU01	Aneura	pinguis	num.oilb	2	16
JSPSU01	Aneura	pinguis	num.oilb	3	16
JSPSU01	Aneura	pinguis	num.oilb	4	15
JSPSU01	Aneura	pinguis	num.oilb	5	16
JSPSU01	Aneura	pinguis	num.oilb	6	20
JSPSU01	Aneura	pinguis	num.oilb	7	22
JSPSU01	Aneura	pinguis	num.oilb	8	18
JSPSU01	Aneura	pinguis	num.oilb	9	17
JSPSU01	Aneura	pinguis	num.oilb	10	20
JSPSU01	Aneura	pinguis	dia.oilb	1	5.555
JSPSU01	Aneura	pinguis	dia.oilb	2	5.626
JSPSU01	Aneura	pinguis	dia.oilb	3	4.823
JSPSU01	Aneura	pinguis	dia.oilb	4	5.709
JSPSU01	Aneura	pinguis	dia.oilb	5	4.837
JSPSU01	Aneura	pinguis	dia.oilb	6	6.198
JSPSU01	Aneura	pinguis	dia.oilb	7	4.085
JSPSU01	Aneura	pinguis	dia.oilb	8	5.55
JSPSU01	Aneura	pinguis	dia.oilb	9	4.656
JSPSU01	Aneura	pinguis	dia.oilb	10	5.188
JSPSU01	Aneura	pinguis	avg.width	1	3.5
JSPSU01	Aneura	pinguis	avg.length	1	24
JSPSU01	Aneura	pinguis	avg.thick	1	315.27
JSPSU01	Aneura	pinguis	ec.width	1	27.704
JSPSU01	Aneura	pinguis	ec.width	2	40.445
JSPSU01	Aneura	pinguis	ec.width	3	31.348
JSPSU01	Aneura	pinguis	ec.width	4	36.008
JSPSU01	Aneura	pinguis	ec.width	5	40.423
JSPSU01	Aneura	pinguis	ec.width	6	32.474
JSPSU01	Aneura	pinguis	ec.width	7	45.735
JSPSU01	Aneura	pinguis	ec.width	8	47.326
JSPSU01	Aneura	pinguis	ec.width	9	44.448
JSPSU01	Aneura	pinguis	ec.width	10	67.407
JSPSU01	Aneura	pinguis	ec.length	1	86.072
JSPSU01	Aneura	pinguis	ec.length	2	106.345
JSPSU01	Aneura	pinguis	ec.length	3	81.705
JSPSU01	Aneura	pinguis	ec.length	4	76.771
JSPSU01	Aneura	pinguis	ec.length	5	63.398
JSPSU01	Aneura	pinguis	ec.length	6	79.81
JSPSU01	Aneura	pinguis	ec.length	7	45.138
JSPSU01	Aneura	pinguis	ec.length	8	69.673
JSPSU01	Aneura	pinguis	ec.length	9	68.045
JSPSU01	Aneura	pinguis	ec.length	10	58.991
JSPSU01	Aneura	pinguis	mc.width	1	38.206
JSPSU01	Aneura	pinguis	mc.width	2	24.954
JSPSU01	Aneura	pinguis	mc.width	3	31.936
JSPSU01	Aneura	pinguis	mc.width	4	29.648
JSPSU01	Aneura	pinguis	mc.width	5	24.245
JSPSU01	Aneura	pinguis	mc.width	6	33.484
JSPSU01	Aneura	pinguis	mc.width	7	33.826
JSPSU01	Aneura	pinguis	mc.width	8	21.655
JSPSU01	Aneura	pinguis	mc.width	9	37.278
JSPSU01	Aneura	pinguis	mc.width	10	38.577
JSPSU01	Aneura	pinguis	mc.length	1	38.414
JSPSU01	Aneura	pinguis	mc.length	2	54.711
JSPSU01	Aneura	pinguis	mc.length	3	59.247
JSPSU01	Aneura	pinguis	mc.length	4	56.801
JSPSU01	Aneura	pinguis	mc.length	5	90.889
JSPSU01	Aneura	pinguis	mc.length	6	71.648
JSPSU01	Aneura	pinguis	mc.length	7	64.214
JSPSU01	Aneura	pinguis	mc.length	8	66.116
JSPSU01	Aneura	pinguis	mc.length	9	61.633
JSPSU01	Aneura	pinguis	mc.length	10	48.272
NA26	Aneura	sp.	1.layer	1	2
NA26	Aneura	sp.	1.layer	2	1
NA26	Aneura	sp.	1.layer	3	1
NA26	Aneura	sp.	1.layer	4	1
NA26	Aneura	sp.	1.layer	5	1
NA26	Aneura	sp.	1.layer	6	1
NA26	Aneura	sp.	1.layer	7	1
NA26	Aneura	sp.	1.layer	8	1
NA26	Aneura	sp.	1.layer	9	1
NA26	Aneura	sp.	1.layer	10	1
NA26	Aneura	sp.	1.layer	11	1
NA26	Aneura	sp.	1.layer	12	1
NA26	Aneura	sp.	1.layer	13	1
NA26	Aneura	sp.	2.layer	1	3
NA26	Aneura	sp.	2.layer	2	1
NA26	Aneura	sp.	2.layer	3	2
NA26	Aneura	sp.	2.layer	4	2
NA26	Aneura	sp.	2.layer	5	1
NA26	Aneura	sp.	2.layer	6	1
NA26	Aneura	sp.	2.layer	7	2
NA26	Aneura	sp.	2.layer	8	1
NA26	Aneura	sp.	2.layer	9	1
NA26	Aneura	sp.	2.layer	10	1
NA26	Aneura	sp.	3.layer	1	3
NA26	Aneura	sp.	3.layer	2	1
NA26	Aneura	sp.	3.layer	3	2
NA26	Aneura	sp.	3.layer	4	1
NA26	Aneura	sp.	3.layer	5	3
NA26	Aneura	sp.	3.layer	6	2
NA26	Aneura	sp.	3.layer	7	1
NA26	Aneura	sp.	3.layer	8	1
NA26	Aneura	sp.	3.layer	9	2
NA26	Aneura	sp.	3.layer	10	1
NA26	Aneura	sp.	3.layer	11	1
NA26	Aneura	sp.	max.layer	1	7
NA26	Aneura	sp.	avg.width	1	1
NA26	Aneura	sp.	avg.length	1	6.5
NA26	Aneura	sp.	avg.thick	1	166.62
NA26	Aneura	sp.	ec.width	1	37.832
NA26	Aneura	sp.	ec.width	2	34.028
NA26	Aneura	sp.	ec.width	3	41.747
NA26	Aneura	sp.	ec.width	4	40.362
NA26	Aneura	sp.	ec.width	5	35.632
NA26	Aneura	sp.	ec.width	6	37.973
NA26	Aneura	sp.	ec.width	7	28.379
NA26	Aneura	sp.	ec.width	8	41.403
NA26	Aneura	sp.	ec.width	9	53.984
NA26	Aneura	sp.	ec.width	10	40.241
NA26	Aneura	sp.	ec.length	1	58.422
NA26	Aneura	sp.	ec.length	2	86.338
NA26	Aneura	sp.	ec.length	3	72.351
NA26	Aneura	sp.	ec.length	4	76.642
NA26	Aneura	sp.	ec.length	5	72.915
NA26	Aneura	sp.	ec.length	6	71.918
NA26	Aneura	sp.	ec.length	7	81.621
NA26	Aneura	sp.	ec.length	8	70.896
NA26	Aneura	sp.	ec.length	9	45.059
NA26	Aneura	sp.	ec.length	10	59.168
NA26	Aneura	sp.	mc.width	1	31.32
NA26	Aneura	sp.	mc.width	2	30.46
NA26	Aneura	sp.	mc.width	3	38.283
NA26	Aneura	sp.	mc.width	4	31.811
NA26	Aneura	sp.	mc.width	5	27.977
NA26	Aneura	sp.	mc.width	6	31.875
NA26	Aneura	sp.	mc.width	7	22.835
NA26	Aneura	sp.	mc.width	8	39.315
NA26	Aneura	sp.	mc.width	9	25.325
NA26	Aneura	sp.	mc.width	10	30.798
NA26	Aneura	sp.	mc.length	1	46.12
NA26	Aneura	sp.	mc.length	2	53.659
NA26	Aneura	sp.	mc.length	3	42.657
NA26	Aneura	sp.	mc.length	4	37.364
NA26	Aneura	sp.	mc.length	5	42.664
NA26	Aneura	sp.	mc.length	6	31.681
NA26	Aneura	sp.	mc.length	7	33.97
NA26	Aneura	sp.	mc.length	8	41.248
NA26	Aneura	sp.	mc.length	9	63.776
NA26	Aneura	sp.	mc.length	10	51.198
NA44	Calycularia	sp.	1.layer	1	32
NA44	Calycularia	sp.	1.layer	2	9
NA44	Calycularia	sp.	1.layer	3	29
NA44	Calycularia	sp.	1.layer	4	28
NA44	Calycularia	sp.	1.layer	5	18
NA44	Calycularia	sp.	2.layer	1	15
NA44	Calycularia	sp.	2.layer	2	19
NA44	Calycularia	sp.	2.layer	3	15
NA44	Calycularia	sp.	2.layer	4	8
NA44	Calycularia	sp.	2.layer	5	16
NA44	Calycularia	sp.	2.layer	6	16
NA44	Calycularia	sp.	3.layer	1	1
NA44	Calycularia	sp.	3.layer	2	10
NA44	Calycularia	sp.	3.layer	3	1
NA44	Calycularia	sp.	3.layer	4	12
NA44	Calycularia	sp.	3.layer	5	9
NA44	Calycularia	sp.	3.layer	6	4
NA44	Calycularia	sp.	3.layer	7	7
NA44	Calycularia	sp.	max.layer	1	8
NA44	Calycularia	sp.	avg.width	1	5
NA44	Calycularia	sp.	avg.length	1	24
NA44	Calycularia	sp.	avg.thick	1	191.95
NA44	Calycularia	sp.	ec.width	1	36.452
NA44	Calycularia	sp.	ec.width	2	48.111
NA44	Calycularia	sp.	ec.width	3	37.83
NA44	Calycularia	sp.	ec.width	4	32.187
NA44	Calycularia	sp.	ec.width	5	43.115
NA44	Calycularia	sp.	ec.width	6	26.931
NA44	Calycularia	sp.	ec.width	7	38.527
NA44	Calycularia	sp.	ec.width	8	28.354
NA44	Calycularia	sp.	ec.width	9	32.096
NA44	Calycularia	sp.	ec.width	10	22.902
NA44	Calycularia	sp.	ec.length	1	45.168
NA44	Calycularia	sp.	ec.length	2	52.039
NA44	Calycularia	sp.	ec.length	3	59.607
NA44	Calycularia	sp.	ec.length	4	85.516
NA44	Calycularia	sp.	ec.length	5	69.353
NA44	Calycularia	sp.	ec.length	6	73.656
NA44	Calycularia	sp.	ec.length	7	58.906
NA44	Calycularia	sp.	ec.length	8	72.921
NA44	Calycularia	sp.	ec.length	9	50.307
NA44	Calycularia	sp.	ec.length	10	50.618
NA44	Calycularia	sp.	mc.width	1	37.759
NA44	Calycularia	sp.	mc.width	2	24.36
NA44	Calycularia	sp.	mc.width	3	32.612
NA44	Calycularia	sp.	mc.width	4	24.853
NA44	Calycularia	sp.	mc.width	5	29.292
NA44	Calycularia	sp.	mc.width	6	31.148
NA44	Calycularia	sp.	mc.width	7	26.512
NA44	Calycularia	sp.	mc.width	8	20.071
NA44	Calycularia	sp.	mc.width	9	28.405
NA44	Calycularia	sp.	mc.width	10	19.851
NA44	Calycularia	sp.	mc.length	1	53.052
NA44	Calycularia	sp.	mc.length	2	49.65
NA44	Calycularia	sp.	mc.length	3	51.319
NA44	Calycularia	sp.	mc.length	4	36.57
NA44	Calycularia	sp.	mc.length	5	38.581
NA44	Calycularia	sp.	mc.length	6	42.563
NA44	Calycularia	sp.	mc.length	7	40.033
NA44	Calycularia	sp.	mc.length	8	44.705
NA44	Calycularia	sp.	mc.length	9	70.293
NA44	Calycularia	sp.	mc.length	10	54.036
NA32	Riccardia	sp.	1.layer	1	2
NA32	Riccardia	sp.	1.layer	2	1
NA32	Riccardia	sp.	1.layer	3	1
NA32	Riccardia	sp.	1.layer	4	2
NA32	Riccardia	sp.	1.layer	5	3
NA32	Riccardia	sp.	1.layer	6	2
NA32	Riccardia	sp.	1.layer	7	2
NA32	Riccardia	sp.	1.layer	8	2
NA32	Riccardia	sp.	1.layer	9	1
NA32	Riccardia	sp.	2.layer	1	1
NA32	Riccardia	sp.	2.layer	2	1
NA32	Riccardia	sp.	2.layer	3	1
NA32	Riccardia	sp.	2.layer	4	1
NA32	Riccardia	sp.	2.layer	5	2
NA32	Riccardia	sp.	2.layer	6	2
NA32	Riccardia	sp.	2.layer	7	2
NA32	Riccardia	sp.	2.layer	8	1
NA32	Riccardia	sp.	2.layer	9	1
NA32	Riccardia	sp.	3.layer	1	3
NA32	Riccardia	sp.	3.layer	2	2
NA32	Riccardia	sp.	3.layer	3	1
NA32	Riccardia	sp.	3.layer	4	1
NA32	Riccardia	sp.	3.layer	5	2
NA32	Riccardia	sp.	3.layer	6	9
NA32	Riccardia	sp.	3.layer	7	5
NA32	Riccardia	sp.	3.layer	8	4
NA32	Riccardia	sp.	3.layer	9	3
NA32	Riccardia	sp.	max.layer	1	5
NA32	Riccardia	sp.	avg.width	1	0.4
NA32	Riccardia	sp.	avg.length	1	10.5
NA32	Riccardia	sp.	avg.thick	1	135.88
NA32	Riccardia	sp.	ec.width	1	43.801
NA32	Riccardia	sp.	ec.width	2	28.288
NA32	Riccardia	sp.	ec.width	3	33.348
NA32	Riccardia	sp.	ec.width	4	34.977
NA32	Riccardia	sp.	ec.width	5	50.446
NA32	Riccardia	sp.	ec.width	6	32.841
NA32	Riccardia	sp.	ec.width	7	22.765
NA32	Riccardia	sp.	ec.width	8	25.124
NA32	Riccardia	sp.	ec.width	9	35.436
NA32	Riccardia	sp.	ec.width	10	29.247
NA32	Riccardia	sp.	ec.length	1	51.855
NA32	Riccardia	sp.	ec.length	2	62.261
NA32	Riccardia	sp.	ec.length	3	53.61
NA32	Riccardia	sp.	ec.length	4	75.428
NA32	Riccardia	sp.	ec.length	5	68.111
NA32	Riccardia	sp.	ec.length	6	64.832
NA32	Riccardia	sp.	ec.length	7	71.945
NA32	Riccardia	sp.	ec.length	8	73.009
NA32	Riccardia	sp.	ec.length	9	69.787
NA32	Riccardia	sp.	ec.length	10	75.518
NA32	Riccardia	sp.	mc.width	1	27.83
NA32	Riccardia	sp.	mc.width	2	28.761
NA32	Riccardia	sp.	mc.width	3	31.084
NA32	Riccardia	sp.	mc.width	4	29.871
NA32	Riccardia	sp.	mc.width	5	28.006
NA32	Riccardia	sp.	mc.width	6	23.459
NA32	Riccardia	sp.	mc.width	7	28.15
NA32	Riccardia	sp.	mc.width	8	27.825
NA32	Riccardia	sp.	mc.width	9	26.651
NA32	Riccardia	sp.	mc.width	10	29.408
NA32	Riccardia	sp.	mc.length	1	41.212
NA32	Riccardia	sp.	mc.length	2	69.312
NA32	Riccardia	sp.	mc.length	3	59.212
NA32	Riccardia	sp.	mc.length	4	42.974
NA32	Riccardia	sp.	mc.length	5	61.098
NA32	Riccardia	sp.	mc.length	6	55.041
NA32	Riccardia	sp.	mc.length	7	56.883
NA32	Riccardia	sp.	mc.length	8	52.997
NA32	Riccardia	sp.	mc.length	9	50.107
NA32	Riccardia	sp.	mc.length	10	45.217
NA46	Aneura	sp.	1.layer	1	1
NA46	Aneura	sp.	1.layer	2	3
NA46	Aneura	sp.	1.layer	3	2
NA46	Aneura	sp.	1.layer	4	1
NA46	Aneura	sp.	1.layer	5	4
NA46	Aneura	sp.	1.layer	6	2
NA46	Aneura	sp.	1.layer	7	3
NA46	Aneura	sp.	1.layer	8	2
NA46	Aneura	sp.	1.layer	9	4
NA46	Aneura	sp.	1.layer	10	3
NA46	Aneura	sp.	1.layer	11	2
NA46	Aneura	sp.	1.layer	12	1
NA46	Aneura	sp.	1.layer	13	2
NA46	Aneura	sp.	1.layer	14	3
NA46	Aneura	sp.	1.layer	15	2
NA46	Aneura	sp.	2.layer	1	4
NA46	Aneura	sp.	2.layer	2	3
NA46	Aneura	sp.	2.layer	3	6
NA46	Aneura	sp.	2.layer	4	1
NA46	Aneura	sp.	2.layer	5	3
NA46	Aneura	sp.	2.layer	6	3
NA46	Aneura	sp.	2.layer	7	4
NA46	Aneura	sp.	2.layer	8	3
NA46	Aneura	sp.	2.layer	9	3
NA46	Aneura	sp.	2.layer	10	5
NA46	Aneura	sp.	2.layer	11	5
NA46	Aneura	sp.	2.layer	12	2
NA46	Aneura	sp.	2.layer	13	5
NA46	Aneura	sp.	2.layer	14	6
NA46	Aneura	sp.	2.layer	15	5
NA46	Aneura	sp.	3.layer	1	3
NA46	Aneura	sp.	3.layer	2	1
NA46	Aneura	sp.	3.layer	3	3
NA46	Aneura	sp.	3.layer	4	1
NA46	Aneura	sp.	3.layer	5	5
NA46	Aneura	sp.	3.layer	6	2
NA46	Aneura	sp.	3.layer	7	5
NA46	Aneura	sp.	3.layer	8	2
NA46	Aneura	sp.	3.layer	9	3
NA46	Aneura	sp.	3.layer	10	5
NA46	Aneura	sp.	3.layer	11	2
NA46	Aneura	sp.	3.layer	12	2
NA46	Aneura	sp.	3.layer	13	3
NA46	Aneura	sp.	3.layer	14	3
NA46	Aneura	sp.	3.layer	15	4
NA46	Aneura	sp.	3.layer	16	3
NA46	Aneura	sp.	3.layer	17	1
NA46	Aneura	sp.	max.layer	1	7
NA46	Aneura	sp.	num.oilb	1	36
NA46	Aneura	sp.	num.oilb	2	32
NA46	Aneura	sp.	num.oilb	3	30
NA46	Aneura	sp.	num.oilb	4	26
NA46	Aneura	sp.	num.oilb	5	41
NA46	Aneura	sp.	num.oilb	6	28
NA46	Aneura	sp.	num.oilb	7	38
NA46	Aneura	sp.	num.oilb	8	23
NA46	Aneura	sp.	num.oilb	9	28
NA46	Aneura	sp.	num.oilb	10	48
NA46	Aneura	sp.	dia.oilb	1	3.573
NA46	Aneura	sp.	dia.oilb	2	3.449
NA46	Aneura	sp.	dia.oilb	3	2.955
NA46	Aneura	sp.	dia.oilb	4	2.88
NA46	Aneura	sp.	dia.oilb	5	2.477
NA46	Aneura	sp.	dia.oilb	6	3.491
NA46	Aneura	sp.	dia.oilb	7	3.053
NA46	Aneura	sp.	dia.oilb	8	3.491
NA46	Aneura	sp.	dia.oilb	9	3.312
NA46	Aneura	sp.	dia.oilb	10	3.176
NA46	Aneura	sp.	avg.width	1	2
NA46	Aneura	sp.	avg.length	1	8
NA46	Aneura	sp.	avg.thick	1	178.84
NA46	Aneura	sp.	ec.width	1	33.774
NA46	Aneura	sp.	ec.width	2	35.542
NA46	Aneura	sp.	ec.width	3	34.644
NA46	Aneura	sp.	ec.width	4	41.187
NA46	Aneura	sp.	ec.width	5	41.175
NA46	Aneura	sp.	ec.width	6	37.203
NA46	Aneura	sp.	ec.width	7	33.971
NA46	Aneura	sp.	ec.width	8	52.325
NA46	Aneura	sp.	ec.width	9	37.035
NA46	Aneura	sp.	ec.width	10	37.111
NA46	Aneura	sp.	ec.length	1	56.205
NA46	Aneura	sp.	ec.length	2	43.381
NA46	Aneura	sp.	ec.length	3	52.309
NA46	Aneura	sp.	ec.length	4	53.292
NA46	Aneura	sp.	ec.length	5	65.91
NA46	Aneura	sp.	ec.length	6	46.277
NA46	Aneura	sp.	ec.length	7	73.063
NA46	Aneura	sp.	ec.length	8	67.115
NA46	Aneura	sp.	ec.length	9	76.093
NA46	Aneura	sp.	ec.length	10	54.013
NA46	Aneura	sp.	mc.width	1	21.132
NA46	Aneura	sp.	mc.width	2	16.428
NA46	Aneura	sp.	mc.width	3	16.124
NA46	Aneura	sp.	mc.width	4	26.828
NA46	Aneura	sp.	mc.width	5	24.96
NA46	Aneura	sp.	mc.width	6	23.952
NA46	Aneura	sp.	mc.width	7	21.926
NA46	Aneura	sp.	mc.width	8	26.414
NA46	Aneura	sp.	mc.width	9	28.098
NA46	Aneura	sp.	mc.width	10	33.935
NA46	Aneura	sp.	mc.length	1	54.908
NA46	Aneura	sp.	mc.length	2	42.774
NA46	Aneura	sp.	mc.length	3	43.023
NA46	Aneura	sp.	mc.length	4	35.328
NA46	Aneura	sp.	mc.length	5	39.024
NA46	Aneura	sp.	mc.length	6	53.706
NA46	Aneura	sp.	mc.length	7	39.152
NA46	Aneura	sp.	mc.length	8	52.035
NA46	Aneura	sp.	mc.length	9	30.865
NA46	Aneura	sp.	mc.length	10	39.008
NA47	Aneura	sp.	1.layer	1	1
NA47	Aneura	sp.	1.layer	2	2
NA47	Aneura	sp.	1.layer	3	1
NA47	Aneura	sp.	1.layer	4	3
NA47	Aneura	sp.	1.layer	5	4
NA47	Aneura	sp.	1.layer	6	2
NA47	Aneura	sp.	1.layer	7	3
NA47	Aneura	sp.	1.layer	8	2
NA47	Aneura	sp.	1.layer	9	2
NA47	Aneura	sp.	1.layer	10	1
NA47	Aneura	sp.	1.layer	11	3
NA47	Aneura	sp.	1.layer	12	2
NA47	Aneura	sp.	1.layer	13	3
NA47	Aneura	sp.	1.layer	14	1
NA47	Aneura	sp.	1.layer	15	3
NA47	Aneura	sp.	1.layer	16	3
NA47	Aneura	sp.	2.layer	1	8
NA47	Aneura	sp.	2.layer	2	3
NA47	Aneura	sp.	2.layer	3	8
NA47	Aneura	sp.	2.layer	4	3
NA47	Aneura	sp.	2.layer	5	9
NA47	Aneura	sp.	2.layer	6	3
NA47	Aneura	sp.	2.layer	7	11
NA47	Aneura	sp.	2.layer	8	2
NA47	Aneura	sp.	2.layer	9	1
NA47	Aneura	sp.	2.layer	10	2
NA47	Aneura	sp.	2.layer	11	5
NA47	Aneura	sp.	2.layer	12	2
NA47	Aneura	sp.	2.layer	13	2
NA47	Aneura	sp.	2.layer	14	2
NA47	Aneura	sp.	2.layer	15	2
NA47	Aneura	sp.	2.layer	16	5
NA47	Aneura	sp.	3.layer	1	5
NA47	Aneura	sp.	3.layer	2	3
NA47	Aneura	sp.	3.layer	3	5
NA47	Aneura	sp.	3.layer	4	3
NA47	Aneura	sp.	3.layer	5	4
NA47	Aneura	sp.	3.layer	6	2
NA47	Aneura	sp.	3.layer	7	2
NA47	Aneura	sp.	3.layer	8	2
NA47	Aneura	sp.	3.layer	9	1
NA47	Aneura	sp.	3.layer	10	1
NA47	Aneura	sp.	3.layer	11	6
NA47	Aneura	sp.	3.layer	12	1
NA47	Aneura	sp.	3.layer	13	5
NA47	Aneura	sp.	3.layer	14	3
NA47	Aneura	sp.	3.layer	15	3
NA47	Aneura	sp.	max.layer	1	7
NA47	Aneura	sp.	num.oilb	1	38
NA47	Aneura	sp.	num.oilb	2	32
NA47	Aneura	sp.	num.oilb	3	27
NA47	Aneura	sp.	num.oilb	4	39
NA47	Aneura	sp.	num.oilb	5	71
NA47	Aneura	sp.	num.oilb	6	38
NA47	Aneura	sp.	num.oilb	7	51
NA47	Aneura	sp.	num.oilb	8	36
NA47	Aneura	sp.	num.oilb	9	38
NA47	Aneura	sp.	num.oilb	10	56
NA47	Aneura	sp.	dia.oilb	1	3.039
NA47	Aneura	sp.	dia.oilb	2	2.774
NA47	Aneura	sp.	dia.oilb	3	2.475
NA47	Aneura	sp.	dia.oilb	4	3.112
NA47	Aneura	sp.	dia.oilb	5	3.586
NA47	Aneura	sp.	dia.oilb	6	3.045
NA47	Aneura	sp.	dia.oilb	7	2.7
NA47	Aneura	sp.	dia.oilb	8	3.194
NA47	Aneura	sp.	dia.oilb	9	3.262
NA47	Aneura	sp.	dia.oilb	10	2.574
NA47	Aneura	sp.	avg.width	1	2.5
NA47	Aneura	sp.	avg.length	1	14.5
NA47	Aneura	sp.	avg.thick	1	191.26
NA47	Aneura	sp.	ec.width	1	39.582
NA47	Aneura	sp.	ec.width	2	31.432
NA47	Aneura	sp.	ec.width	3	28.845
NA47	Aneura	sp.	ec.width	4	37.062
NA47	Aneura	sp.	ec.width	5	26.583
NA47	Aneura	sp.	ec.width	6	38.778
NA47	Aneura	sp.	ec.width	7	39.438
NA47	Aneura	sp.	ec.width	8	37.561
NA47	Aneura	sp.	ec.width	9	41.099
NA47	Aneura	sp.	ec.width	10	35.429
NA47	Aneura	sp.	ec.length	1	70.628
NA47	Aneura	sp.	ec.length	2	77.431
NA47	Aneura	sp.	ec.length	3	64.591
NA47	Aneura	sp.	ec.length	4	58.707
NA47	Aneura	sp.	ec.length	5	72.806
NA47	Aneura	sp.	ec.length	6	71.278
NA47	Aneura	sp.	ec.length	7	45.921
NA47	Aneura	sp.	ec.length	8	72.187
NA47	Aneura	sp.	ec.length	9	57.748
NA47	Aneura	sp.	ec.length	10	56.148
NA47	Aneura	sp.	mc.width	1	26.184
NA47	Aneura	sp.	mc.width	2	28.375
NA47	Aneura	sp.	mc.width	3	23.982
NA47	Aneura	sp.	mc.width	4	35.963
NA47	Aneura	sp.	mc.width	5	22.347
NA47	Aneura	sp.	mc.width	6	28.773
NA47	Aneura	sp.	mc.width	7	25.029
NA47	Aneura	sp.	mc.width	8	24.14
NA47	Aneura	sp.	mc.width	9	25.473
NA47	Aneura	sp.	mc.width	10	40.415
NA47	Aneura	sp.	mc.length	1	35.519
NA47	Aneura	sp.	mc.length	2	43.885
NA47	Aneura	sp.	mc.length	3	50.644
NA47	Aneura	sp.	mc.length	4	61.33
NA47	Aneura	sp.	mc.length	5	63.624
NA47	Aneura	sp.	mc.length	6	44.573
NA47	Aneura	sp.	mc.length	7	60.041
NA47	Aneura	sp.	mc.length	8	62.463
NA47	Aneura	sp.	mc.length	9	39.091
NA47	Aneura	sp.	mc.length	10	63.097
NA48	Aneura	sp.	1.layer	1	6
NA48	Aneura	sp.	1.layer	2	6
NA48	Aneura	sp.	1.layer	3	3
NA48	Aneura	sp.	1.layer	4	5
NA48	Aneura	sp.	1.layer	5	1
NA48	Aneura	sp.	1.layer	6	4
NA48	Aneura	sp.	1.layer	7	2
NA48	Aneura	sp.	1.layer	8	2
NA48	Aneura	sp.	1.layer	9	3
NA48	Aneura	sp.	1.layer	10	4
NA48	Aneura	sp.	1.layer	11	2
NA48	Aneura	sp.	2.layer	1	7
NA48	Aneura	sp.	2.layer	2	6
NA48	Aneura	sp.	2.layer	3	5
NA48	Aneura	sp.	2.layer	4	6
NA48	Aneura	sp.	2.layer	5	1
NA48	Aneura	sp.	2.layer	6	5
NA48	Aneura	sp.	2.layer	7	4
NA48	Aneura	sp.	2.layer	8	2
NA48	Aneura	sp.	2.layer	9	3
NA48	Aneura	sp.	2.layer	10	5
NA48	Aneura	sp.	2.layer	11	4
NA48	Aneura	sp.	3.layer	1	6
NA48	Aneura	sp.	3.layer	2	2
NA48	Aneura	sp.	3.layer	3	2
NA48	Aneura	sp.	3.layer	4	3
NA48	Aneura	sp.	3.layer	5	14
NA48	Aneura	sp.	3.layer	6	3
NA48	Aneura	sp.	3.layer	7	4
NA48	Aneura	sp.	3.layer	8	2
NA48	Aneura	sp.	3.layer	9	4
NA48	Aneura	sp.	3.layer	10	3
NA48	Aneura	sp.	3.layer	11	15
NA48	Aneura	sp.	max.layer	1	6
NA48	Aneura	sp.	num.oilb	1	52
NA48	Aneura	sp.	num.oilb	2	47
NA48	Aneura	sp.	num.oilb	3	44
NA48	Aneura	sp.	num.oilb	4	52
NA48	Aneura	sp.	num.oilb	5	45
NA48	Aneura	sp.	num.oilb	6	62
NA48	Aneura	sp.	num.oilb	7	44
NA48	Aneura	sp.	num.oilb	8	52
NA48	Aneura	sp.	num.oilb	9	44
NA48	Aneura	sp.	num.oilb	10	60
NA48	Aneura	sp.	dia.oilb	1	2.971
NA48	Aneura	sp.	dia.oilb	2	3.096
NA48	Aneura	sp.	dia.oilb	3	3.065
NA48	Aneura	sp.	dia.oilb	4	1.991
NA48	Aneura	sp.	dia.oilb	5	2.702
NA48	Aneura	sp.	dia.oilb	6	3.473
NA48	Aneura	sp.	dia.oilb	7	2.475
NA48	Aneura	sp.	dia.oilb	8	3.08
NA48	Aneura	sp.	dia.oilb	9	2.7
NA48	Aneura	sp.	dia.oilb	10	3.57
NA48	Aneura	sp.	avg.width	1	2.5
NA48	Aneura	sp.	avg.length	1	17
NA48	Aneura	sp.	avg.thick	1	158.54
NA48	Aneura	sp.	ec.width	1	35.736
NA48	Aneura	sp.	ec.width	2	32.206
NA48	Aneura	sp.	ec.width	3	34.905
NA48	Aneura	sp.	ec.width	4	34.829
NA48	Aneura	sp.	ec.width	5	30.675
NA48	Aneura	sp.	ec.width	6	33.922
NA48	Aneura	sp.	ec.width	7	34.028
NA48	Aneura	sp.	ec.width	8	41.496
NA48	Aneura	sp.	ec.width	9	37.524
NA48	Aneura	sp.	ec.width	10	27.196
NA48	Aneura	sp.	ec.length	1	75.618
NA48	Aneura	sp.	ec.length	2	48.469
NA48	Aneura	sp.	ec.length	3	54.602
NA48	Aneura	sp.	ec.length	4	53.556
NA48	Aneura	sp.	ec.length	5	52.762
NA48	Aneura	sp.	ec.length	6	60.338
NA48	Aneura	sp.	ec.length	7	70.623
NA48	Aneura	sp.	ec.length	8	57.222
NA48	Aneura	sp.	ec.length	9	58.411
NA48	Aneura	sp.	ec.length	10	55.48
NA48	Aneura	sp.	mc.width	1	26.596
NA48	Aneura	sp.	mc.width	2	31.086
NA48	Aneura	sp.	mc.width	3	19.132
NA48	Aneura	sp.	mc.width	4	21.741
NA48	Aneura	sp.	mc.width	5	14.283
NA48	Aneura	sp.	mc.width	6	24.2
NA48	Aneura	sp.	mc.width	7	25.792
NA48	Aneura	sp.	mc.width	8	24.236
NA48	Aneura	sp.	mc.width	9	21.283
NA48	Aneura	sp.	mc.width	10	27.111
NA48	Aneura	sp.	mc.length	1	31.593
NA48	Aneura	sp.	mc.length	2	30.281
NA48	Aneura	sp.	mc.length	3	34.378
NA48	Aneura	sp.	mc.length	4	45.246
NA48	Aneura	sp.	mc.length	5	32.918
NA48	Aneura	sp.	mc.length	6	50.192
NA48	Aneura	sp.	mc.length	7	88.474
NA48	Aneura	sp.	mc.length	8	48.73
NA48	Aneura	sp.	mc.length	9	48.231
NA48	Aneura	sp.	mc.length	10	82.017
NA49	Aneura	sp.	1.layer	1	4
NA49	Aneura	sp.	1.layer	2	1
NA49	Aneura	sp.	1.layer	3	3
NA49	Aneura	sp.	1.layer	4	3
NA49	Aneura	sp.	1.layer	5	4
NA49	Aneura	sp.	1.layer	6	3
NA49	Aneura	sp.	1.layer	7	4
NA49	Aneura	sp.	1.layer	8	5
NA49	Aneura	sp.	1.layer	9	3
NA49	Aneura	sp.	1.layer	10	4
NA49	Aneura	sp.	1.layer	11	2
NA49	Aneura	sp.	1.layer	12	1
NA49	Aneura	sp.	1.layer	13	4
NA49	Aneura	sp.	1.layer	14	3
NA49	Aneura	sp.	1.layer	15	2
NA49	Aneura	sp.	1.layer	16	2
NA49	Aneura	sp.	1.layer	17	4
NA49	Aneura	sp.	2.layer	1	6
NA49	Aneura	sp.	2.layer	2	1
NA49	Aneura	sp.	2.layer	3	7
NA49	Aneura	sp.	2.layer	4	6
NA49	Aneura	sp.	2.layer	5	3
NA49	Aneura	sp.	2.layer	6	2
NA49	Aneura	sp.	2.layer	7	4
NA49	Aneura	sp.	2.layer	8	6
NA49	Aneura	sp.	2.layer	9	3
NA49	Aneura	sp.	2.layer	10	3
NA49	Aneura	sp.	2.layer	11	3
NA49	Aneura	sp.	2.layer	12	2
NA49	Aneura	sp.	2.layer	13	4
NA49	Aneura	sp.	2.layer	14	2
NA49	Aneura	sp.	2.layer	15	4
NA49	Aneura	sp.	2.layer	16	3
NA49	Aneura	sp.	2.layer	17	2
NA49	Aneura	sp.	3.layer	1	7
NA49	Aneura	sp.	3.layer	2	1
NA49	Aneura	sp.	3.layer	3	5
NA49	Aneura	sp.	3.layer	4	5
NA49	Aneura	sp.	3.layer	5	5
NA49	Aneura	sp.	3.layer	6	4
NA49	Aneura	sp.	3.layer	7	5
NA49	Aneura	sp.	3.layer	8	5
NA49	Aneura	sp.	3.layer	9	6
NA49	Aneura	sp.	3.layer	10	1
NA49	Aneura	sp.	3.layer	11	5
NA49	Aneura	sp.	3.layer	12	5
NA49	Aneura	sp.	3.layer	13	2
NA49	Aneura	sp.	3.layer	14	5
NA49	Aneura	sp.	3.layer	15	2
NA49	Aneura	sp.	max.layer	1	8
NA49	Aneura	sp.	num.oilb	1	40
NA49	Aneura	sp.	num.oilb	2	57
NA49	Aneura	sp.	num.oilb	3	72
NA49	Aneura	sp.	num.oilb	4	49
NA49	Aneura	sp.	num.oilb	5	40
NA49	Aneura	sp.	num.oilb	6	37
NA49	Aneura	sp.	num.oilb	7	51
NA49	Aneura	sp.	num.oilb	8	33
NA49	Aneura	sp.	num.oilb	9	48
NA49	Aneura	sp.	num.oilb	10	62
NA49	Aneura	sp.	dia.oilb	1	2.931
NA49	Aneura	sp.	dia.oilb	2	3.057
NA49	Aneura	sp.	dia.oilb	3	2.483
NA49	Aneura	sp.	dia.oilb	4	2.668
NA49	Aneura	sp.	dia.oilb	5	3.064
NA49	Aneura	sp.	dia.oilb	6	2.649
NA49	Aneura	sp.	dia.oilb	7	2.359
NA49	Aneura	sp.	dia.oilb	8	4.273
NA49	Aneura	sp.	dia.oilb	9	2.961
NA49	Aneura	sp.	dia.oilb	10	2.74
NA49	Aneura	sp.	avg.width	1	3
NA49	Aneura	sp.	avg.length	1	19.5
NA49	Aneura	sp.	avg.thick	1	201.38
NA49	Aneura	sp.	ec.width	1	31.077
NA49	Aneura	sp.	ec.width	2	21.719
NA49	Aneura	sp.	ec.width	3	28.45
NA49	Aneura	sp.	ec.width	4	38.441
NA49	Aneura	sp.	ec.width	5	30.169
NA49	Aneura	sp.	ec.width	6	27.619
NA49	Aneura	sp.	ec.width	7	28.49
NA49	Aneura	sp.	ec.width	8	27.054
NA49	Aneura	sp.	ec.width	9	25.861
NA49	Aneura	sp.	ec.width	10	28.998
NA49	Aneura	sp.	ec.length	1	63.792
NA49	Aneura	sp.	ec.length	2	74.375
NA49	Aneura	sp.	ec.length	3	72.126
NA49	Aneura	sp.	ec.length	4	51.285
NA49	Aneura	sp.	ec.length	5	67.223
NA49	Aneura	sp.	ec.length	6	72.234
NA49	Aneura	sp.	ec.length	7	40.515
NA49	Aneura	sp.	ec.length	8	33.204
NA49	Aneura	sp.	ec.length	9	42.261
NA49	Aneura	sp.	ec.length	10	78.319
NA49	Aneura	sp.	mc.width	1	28.888
NA49	Aneura	sp.	mc.width	2	22.341
NA49	Aneura	sp.	mc.width	3	31.21
NA49	Aneura	sp.	mc.width	4	15.66
NA49	Aneura	sp.	mc.width	5	30.596
NA49	Aneura	sp.	mc.width	6	26.368
NA49	Aneura	sp.	mc.width	7	23.377
NA49	Aneura	sp.	mc.width	8	39.702
NA49	Aneura	sp.	mc.width	9	27.819
NA49	Aneura	sp.	mc.width	10	16.443
NA49	Aneura	sp.	mc.length	1	26.646
NA49	Aneura	sp.	mc.length	2	50.409
NA49	Aneura	sp.	mc.length	3	43.719
NA49	Aneura	sp.	mc.length	4	59.757
NA49	Aneura	sp.	mc.length	5	65.951
NA49	Aneura	sp.	mc.length	6	48.499
NA49	Aneura	sp.	mc.length	7	30.072
NA49	Aneura	sp.	mc.length	8	30.907
NA49	Aneura	sp.	mc.length	9	35.391
NA49	Aneura	sp.	mc.length	10	30.544
PNB10.67	Aneura	maxima	1.layer	1	3
PNB10.67	Aneura	maxima	1.layer	2	2
PNB10.67	Aneura	maxima	1.layer	3	2
PNB10.67	Aneura	maxima	1.layer	4	2
PNB10.67	Aneura	maxima	1.layer	5	1
PNB10.67	Aneura	maxima	1.layer	6	2
PNB10.67	Aneura	maxima	1.layer	7	2
PNB10.67	Aneura	maxima	1.layer	8	3
PNB10.67	Aneura	maxima	2.layer	1	1
PNB10.67	Aneura	maxima	2.layer	2	1
PNB10.67	Aneura	maxima	2.layer	3	3
PNB10.67	Aneura	maxima	2.layer	4	2
PNB10.67	Aneura	maxima	2.layer	5	2
PNB10.67	Aneura	maxima	2.layer	6	6
PNB10.67	Aneura	maxima	2.layer	7	3
PNB10.67	Aneura	maxima	2.layer	8	2
PNB10.67	Aneura	maxima	avg.width	1	3
PNB10.67	Aneura	maxima	avg.length	1	24
PNB10.67	Aneura	maxima	ec.width	1	34.458
PNB10.67	Aneura	maxima	ec.width	2	25.515
PNB10.67	Aneura	maxima	ec.width	3	33.463
PNB10.67	Aneura	maxima	ec.width	4	44.714
PNB10.67	Aneura	maxima	ec.width	5	36.001
PNB10.67	Aneura	maxima	ec.width	6	39.276
PNB10.67	Aneura	maxima	ec.width	7	39.108
PNB10.67	Aneura	maxima	ec.width	8	37.602
PNB10.67	Aneura	maxima	ec.width	9	36.775
PNB10.67	Aneura	maxima	ec.width	10	34.054
PNB10.67	Aneura	maxima	ec.length	1	87.725
PNB10.67	Aneura	maxima	ec.length	2	74.141
PNB10.67	Aneura	maxima	ec.length	3	71.755
PNB10.67	Aneura	maxima	ec.length	4	99.9
PNB10.67	Aneura	maxima	ec.length	5	78.566
PNB10.67	Aneura	maxima	ec.length	6	66.443
PNB10.67	Aneura	maxima	ec.length	7	77.059
PNB10.67	Aneura	maxima	ec.length	8	79.646
PNB10.67	Aneura	maxima	ec.length	9	79.571
PNB10.67	Aneura	maxima	ec.length	10	80.956
PNB10.67	Aneura	maxima	mc.width	1	21.99
PNB10.67	Aneura	maxima	mc.width	2	29.087
PNB10.67	Aneura	maxima	mc.width	3	24.147
PNB10.67	Aneura	maxima	mc.width	4	30.107
PNB10.67	Aneura	maxima	mc.width	5	17.145
PNB10.67	Aneura	maxima	mc.width	6	17.153
PNB10.67	Aneura	maxima	mc.width	7	20.149
PNB10.67	Aneura	maxima	mc.width	8	21.657
PNB10.67	Aneura	maxima	mc.width	9	17.919
PNB10.67	Aneura	maxima	mc.width	10	19.589
PNB10.67	Aneura	maxima	mc.length	1	37.329
PNB10.67	Aneura	maxima	mc.length	2	34.835
PNB10.67	Aneura	maxima	mc.length	3	43.127
PNB10.67	Aneura	maxima	mc.length	4	72.565
PNB10.67	Aneura	maxima	mc.length	5	57.874
PNB10.67	Aneura	maxima	mc.length	6	77.926
PNB10.67	Aneura	maxima	mc.length	7	90.907
PNB10.67	Aneura	maxima	mc.length	8	45.3
PNB10.67	Aneura	maxima	mc.length	9	60.757
PNB10.67	Aneura	maxima	mc.length	10	52.358
NA57	Aneura	pinguis	1.layer	1	4
NA57	Aneura	pinguis	1.layer	2	2
NA57	Aneura	pinguis	1.layer	3	2
NA57	Aneura	pinguis	1.layer	4	3
NA57	Aneura	pinguis	1.layer	5	4
NA57	Aneura	pinguis	1.layer	6	4
NA57	Aneura	pinguis	1.layer	7	5
NA57	Aneura	pinguis	1.layer	8	4
NA57	Aneura	pinguis	2.layer	1	3
NA57	Aneura	pinguis	2.layer	2	6
NA57	Aneura	pinguis	2.layer	3	4
NA57	Aneura	pinguis	2.layer	4	4
NA57	Aneura	pinguis	2.layer	5	5
NA57	Aneura	pinguis	2.layer	6	2
NA57	Aneura	pinguis	2.layer	7	6
NA57	Aneura	pinguis	2.layer	8	3
NA57	Aneura	pinguis	3.layer	1	5
NA57	Aneura	pinguis	3.layer	2	2
NA57	Aneura	pinguis	3.layer	3	5
NA57	Aneura	pinguis	3.layer	4	5
NA57	Aneura	pinguis	3.layer	5	3
NA57	Aneura	pinguis	3.layer	6	3
NA57	Aneura	pinguis	3.layer	7	2
NA57	Aneura	pinguis	3.layer	8	5
NA57	Aneura	pinguis	3.layer	9	4
NA57	Aneura	pinguis	3.layer	10	2
NA57	Aneura	pinguis	max.layer	1	8
NA57	Aneura	pinguis	num.oilb	1	75
NA57	Aneura	pinguis	num.oilb	2	87
NA57	Aneura	pinguis	num.oilb	3	78
NA57	Aneura	pinguis	num.oilb	4	73
NA57	Aneura	pinguis	num.oilb	5	101
NA57	Aneura	pinguis	num.oilb	6	51
NA57	Aneura	pinguis	dia.oilb	1	1.36
NA57	Aneura	pinguis	dia.oilb	2	1.302
NA57	Aneura	pinguis	dia.oilb	3	1.994
NA57	Aneura	pinguis	dia.oilb	4	1.513
NA57	Aneura	pinguis	dia.oilb	5	1.674
NA57	Aneura	pinguis	dia.oilb	6	1.355
NA57	Aneura	pinguis	dia.oilb	7	1.345
NA57	Aneura	pinguis	dia.oilb	8	1.204
NA57	Aneura	pinguis	dia.oilb	9	2.424
NA57	Aneura	pinguis	dia.oilb	10	1.83
NA57	Aneura	pinguis	avg.width	1	1.5
NA57	Aneura	pinguis	avg.length	1	6
NA57	Aneura	pinguis	avg.thick	1	186.103
NA57	Aneura	pinguis	ec.width	1	44.116
NA57	Aneura	pinguis	ec.width	2	33.052
NA57	Aneura	pinguis	ec.width	3	44.365
NA57	Aneura	pinguis	ec.width	4	43.251
NA57	Aneura	pinguis	ec.width	5	47.958
NA57	Aneura	pinguis	ec.width	6	50.366
NA57	Aneura	pinguis	ec.width	7	34.547
NA57	Aneura	pinguis	ec.width	8	56.163
NA57	Aneura	pinguis	ec.width	9	58.377
NA57	Aneura	pinguis	ec.width	10	44.504
NA57	Aneura	pinguis	ec.length	1	90.794
NA57	Aneura	pinguis	ec.length	2	131.637
NA57	Aneura	pinguis	ec.length	3	52.039
NA57	Aneura	pinguis	ec.length	4	58.823
NA57	Aneura	pinguis	ec.length	5	97.007
NA57	Aneura	pinguis	ec.length	6	58.503
NA57	Aneura	pinguis	ec.length	7	108.788
NA57	Aneura	pinguis	ec.length	8	89.734
NA57	Aneura	pinguis	ec.length	9	67.143
NA57	Aneura	pinguis	ec.length	10	117.086
NA57	Aneura	pinguis	mc.width	1	36.228
NA57	Aneura	pinguis	mc.width	2	45.359
NA57	Aneura	pinguis	mc.width	3	21.553
NA57	Aneura	pinguis	mc.width	4	26.113
NA57	Aneura	pinguis	mc.width	5	43.735
NA57	Aneura	pinguis	mc.width	6	29.352
NA57	Aneura	pinguis	mc.width	7	40.474
NA57	Aneura	pinguis	mc.width	8	42.653
NA57	Aneura	pinguis	mc.width	9	27.232
NA57	Aneura	pinguis	mc.width	10	49.101
NA57	Aneura	pinguis	mc.length	1	29.136
NA57	Aneura	pinguis	mc.length	2	28.764
NA57	Aneura	pinguis	mc.length	3	34.362
NA57	Aneura	pinguis	mc.length	4	32.782
NA57	Aneura	pinguis	mc.length	5	44.994
NA57	Aneura	pinguis	mc.length	6	45.142
NA57	Aneura	pinguis	mc.length	7	48.167
NA57	Aneura	pinguis	mc.length	8	36.87
NA57	Aneura	pinguis	mc.length	9	54.192
NA57	Aneura	pinguis	mc.length	10	44.336
PTEK01	Aneura	pinguis	1.layer	1	2
PTEK01	Aneura	pinguis	1.layer	2	1
PTEK01	Aneura	pinguis	1.layer	3	1
PTEK01	Aneura	pinguis	1.layer	4	2
PTEK01	Aneura	pinguis	1.layer	5	2
PTEK01	Aneura	pinguis	1.layer	6	2
PTEK01	Aneura	pinguis	1.layer	7	1
PTEK01	Aneura	pinguis	1.layer	8	1
PTEK01	Aneura	pinguis	1.layer	9	1
PTEK01	Aneura	pinguis	1.layer	10	3
PTEK01	Aneura	pinguis	1.layer	11	1
PTEK01	Aneura	pinguis	2.layer	1	7
PTEK01	Aneura	pinguis	2.layer	2	3
PTEK01	Aneura	pinguis	2.layer	3	1
PTEK01	Aneura	pinguis	2.layer	4	3
PTEK01	Aneura	pinguis	2.layer	5	2
PTEK01	Aneura	pinguis	2.layer	6	1
PTEK01	Aneura	pinguis	2.layer	7	1
PTEK01	Aneura	pinguis	2.layer	8	1
PTEK01	Aneura	pinguis	2.layer	9	1
PTEK01	Aneura	pinguis	2.layer	10	6
PTEK01	Aneura	pinguis	2.layer	11	1
PTEK01	Aneura	pinguis	3.layer	1	3
PTEK01	Aneura	pinguis	3.layer	2	1
PTEK01	Aneura	pinguis	3.layer	3	1
PTEK01	Aneura	pinguis	3.layer	4	4
[truncated: 1,084 more rows]
